# Supplementary material for: 1-(5-Bromo-2-hydr­oxy-4-methoxy­phen­yl)ethanone
Source: Acta Crystallogr Sect E Struct Rep Online. 2009 Jul 25;65(Pt 8):o2004. doi: 10.1107/S1600536809029067 (PMC2977251; doi:10.1107/S1600536809029067)
Supplement: Supplementary file 2 [file e-65-o2004-Isup2.hkl]

# 
# h,k,l, Fc-squared, Fo-squared, sigma(Fo-squared) and status flag 
# 
data_I
_shelx_title ' Q in P2(1)/c' 
_shelx_refln_list_code          4 
_shelx_F_calc_maximum      190.22 
_exptl_crystal_F_000       488.00 
_reflns_d_resolution_high  0.8109 
 
loop_ 
 _symmetry_equiv_pos_as_xyz 
 'x, y, z' 
 '-x, y+1/2, -z+1/2' 
 '-x, -y, -z' 
 'x, -y-1/2, z-1/2' 
 
_cell_length_a     9.9156 
_cell_length_b    13.8356 
_cell_length_c     6.9397 
_cell_angle_alpha  90.000 
_cell_angle_beta   90.031 
_cell_angle_gamma  90.000 
 
_shelx_F_squared_multiplier     1.000 
 
loop_ 
 _refln_index_h 
 _refln_index_k 
 _refln_index_l 
 _refln_F_squared_calc 
 _refln_F_squared_meas 
 _refln_F_squared_sigma 
 _refln_observed_status 
   1   0   0      210.23      296.23     11.84 o 
   2   0   0     3593.31     3862.65     93.52 o 
   3   0   0     6008.83     6224.36     86.82 o 
   4   0   0      315.08      448.11     25.22 o 
   5   0   0       20.82       21.25     16.22 o 
   6   0   0     3366.09     3156.70    138.85 o 
   7   0   0      425.69      385.67     35.74 o 
   8   0   0      748.31      812.38    109.73 o 
   9   0   0     1436.01     1273.64     92.21 o 
  10   0   0      169.47      127.05     60.47 o 
  11   0   0      124.41      215.57     67.94 o 
  12   0   0      117.28      114.05     68.62 o 
   1   1   0     2247.99     2427.06     79.74 o 
   2   1   0     2484.57     2662.62     69.45 o 
   3   1   0     1265.73     1341.55     22.09 o 
   4   1   0      785.48      791.54     21.36 o 
   5   1   0      845.11      937.90     26.11 o 
   6   1   0       49.69       37.19     14.03 o 
   7   1   0        0.84        7.38     16.16 o 
   8   1   0        2.19       -2.36     19.12 o 
   9   1   0       49.73       52.82     36.79 o 
  10   1   0       14.57        8.63     38.09 o 
  11   1   0       11.84       -9.87     38.74 o 
  12   1   0        1.37      -24.23     44.17 o 
   0   2   0      924.17      997.98     27.08 o 
   1   2   0     3808.87     3602.78     72.39 o 
   2   2   0     3933.05     4102.53    145.55 o 
   3   2   0    12951.03    13825.82    446.34 o 
   4   2   0     2522.51     2641.82     75.02 o 
   5   2   0     3883.21     4022.15    125.25 o 
   6   2   0     3908.94     4038.18    129.52 o 
   7   2   0      330.46      365.85     24.85 o 
   8   2   0      439.69      480.88     51.30 o 
   9   2   0      719.05      702.76     45.88 o 
  10   2   0      162.76      155.75     42.56 o 
  11   2   0       72.77       36.22     41.90 o 
  12   2   0       90.16      103.22     49.92 o 
   1   3   0      880.45      922.99     22.64 o 
   2   3   0       52.11       58.83      7.87 o 
   3   3   0      137.22      124.50     10.81 o 
   4   3   0      857.22      889.27     39.32 o 
   5   3   0     1493.29     1538.16     44.82 o 
   6   3   0        2.91        4.22     13.76 o 
   7   3   0      201.44      258.97     22.71 o 
   8   3   0      775.58      764.26     50.03 o 
   9   3   0       22.57       21.62     28.09 o 
  10   3   0       88.96       87.08     42.16 o 
  11   3   0       47.40        3.30     39.86 o 
  12   3   0        5.67       16.67     46.70 o 
   0   4   0     6747.20     6243.35    263.71 o 
   1   4   0     6361.16     5883.48    102.13 o 
   2   4   0     4011.64     3819.11     74.46 o 
   3   4   0     5017.01     5170.90    183.44 o 
   4   4   0     1537.08     1690.89     47.72 o 
   5   4   0     1097.47     1120.28     51.63 o 
   6   4   0     1301.01     1372.55     45.35 o 
   7   4   0        4.13       11.52     21.39 o 
   8   4   0      727.87      717.08     42.82 o 
   9   4   0      128.91      167.99     33.91 o 
  10   4   0       11.32      -16.49     48.09 o 
  11   4   0      162.51      191.03     51.34 o 
   1   5   0     1477.51     1359.63     30.67 o 
   2   5   0     7143.00     6912.34    175.34 o 
   3   5   0      329.64      348.07     15.25 o 
   4   5   0     3321.32     3492.96    113.88 o 
   5   5   0     1386.66     1379.71     30.95 o 
   6   5   0      116.78      117.41     15.69 o 
   7   5   0      503.16      492.81     35.97 o 
   8   5   0       11.13       23.39     26.56 o 
   9   5   0        0.18       -0.72     29.38 o 
  10   5   0      156.40      143.91     37.83 o 
  11   5   0       97.48       87.55     66.58 o 
   0   6   0     1708.13     1576.88     71.40 o 
   1   6   0      701.47      642.50     18.97 o 
   2   6   0      273.59      234.26     15.23 o 
   3   6   0     1315.90     1126.91     47.64 o 
   4   6   0      193.36      216.37     15.16 o 
   5   6   0     1715.55     1736.13     75.40 o 
   6   6   0     1214.04     1188.39     59.86 o 
   7   6   0      104.91      104.83     27.46 o 
   8   6   0      164.79      161.21     32.08 o 
   9   6   0      138.93      134.83     43.14 o 
  10   6   0       21.10       52.05     43.92 o 
  11   6   0       62.37       77.65     67.07 o 
   1   7   0     4196.72     3811.80    100.04 o 
   2   7   0     1902.51     1846.79     90.95 o 
   3   7   0      272.35      327.79     17.34 o 
   4   7   0     1350.35     1384.49     45.93 o 
   5   7   0      953.81      932.22     30.29 o 
   6   7   0      141.01      165.77     27.00 o 
   7   7   0     1504.46     1484.63     68.49 o 
   8   7   0      940.66      857.36    104.83 o 
   9   7   0        2.99      -17.47     38.39 o 
  10   7   0      149.52      151.66     49.69 o 
  11   7   0       11.42       45.62     66.29 o 
   0   8   0     1567.54     1424.97    178.93 o 
   1   8   0       25.83       15.52     10.74 o 
   2   8   0      443.62      453.34     31.84 o 
   3   8   0     1344.13     1301.53     67.82 o 
   4   8   0       33.65       22.03     13.15 o 
   5   8   0       40.99       55.46     15.40 o 
   6   8   0        9.92       13.95     23.91 o 
   7   8   0       12.88       -9.58     32.35 o 
   8   8   0       79.01       93.21     42.08 o 
   9   8   0      164.24      175.81     49.48 o 
  10   8   0       45.30       21.99     46.59 o 
   1   9   0     3487.19     3319.71    172.73 o 
   2   9   0     2307.42     2289.28    138.96 o 
   3   9   0        8.04        3.27     14.50 o 
   4   9   0     1305.28     1304.65     55.92 o 
   5   9   0     1475.77     1458.57     68.53 o 
   6   9   0      114.08       92.44     36.07 o 
   7   9   0      307.96      430.76     73.48 o 
   8   9   0      259.83      286.87     51.33 o 
   9   9   0       13.31      -13.47     43.05 o 
  10   9   0      177.74      219.85     56.76 o 
   0  10   0      698.06      666.12    141.18 o 
   1  10   0      298.91      286.38     23.02 o 
   2  10   0        7.85       10.08     16.36 o 
   3  10   0        8.01        6.93     16.82 o 
   4  10   0       63.85       51.02     18.39 o 
   5  10   0        6.13       -2.23     29.93 o 
   6  10   0      124.46       86.63     39.84 o 
   7  10   0       47.13       33.11     39.34 o 
   8  10   0       29.63       45.65     43.47 o 
   9  10   0        1.89       -7.17     44.02 o 
   1  11   0     1748.08     1839.89    196.97 o 
   2  11   0     1031.32     1022.66     92.18 o 
   3  11   0        0.84        0.94     18.21 o 
   4  11   0     1535.46     1620.97     90.58 o 
   5  11   0      320.67      472.42     49.83 o 
   6  11   0        0.42       15.48     36.59 o 
   7  11   0      431.55      465.96     59.55 o 
   8  11   0      268.95      246.81     55.40 o 
   9  11   0       53.21       31.39     50.65 o 
   0  12   0     1164.22     1187.15     94.34 o 
   1  12   0      220.28      215.95     42.49 o 
   2  12   0       45.62       43.49     21.38 o 
   3  12   0      171.94      197.70     26.40 o 
   4  12   0        3.45       12.72     26.79 o 
   5  12   0       52.45       38.81     37.76 o 
   6  12   0       46.38       13.79     39.90 o 
   7  12   0       32.47       45.74     45.26 o 
   8  12   0       12.64       15.09     48.10 o 
   1  13   0      413.12      550.99     63.83 o 
   2  13   0      704.45      827.76     73.36 o 
   3  13   0        8.15        7.51     29.63 o 
   4  13   0      434.17      622.61     59.18 o 
   5  13   0      516.16      539.45     59.58 o 
   6  13   0       89.38       50.40     44.15 o 
   7  13   0      313.50      324.48     57.49 o 
   0  14   0       63.56      118.32     72.02 o 
   1  14   0      103.18       88.95     46.80 o 
   2  14   0       18.85        5.97     31.48 o 
   3  14   0       89.84      108.00     34.86 o 
   4  14   0       79.13       72.17     55.47 o 
   5  14   0        9.22       25.33     44.63 o 
   6  14   0      130.79      141.14     53.50 o 
   1  15   0      228.34      379.08     64.98 o 
   2  15   0      303.79      490.17    113.56 o 
   3  15   0       10.76      -19.51     65.13 o 
   4  15   0      270.22      395.41     66.63 o 
   5  15   0       40.46       88.46     49.62 o 
   0  16   0       61.63      315.06     92.01 o 
   1  16   0      152.33      296.26     70.13 o 
   2  16   0       43.57       98.52     86.29 o 
   3  16   0      195.95      260.51     97.35 o 
   4  16   0       56.05        5.73     83.76 o 
   1  17   0      153.70      221.65     67.97 o 
 -12   1   1       40.22       65.49     51.57 o 
 -11   1   1       24.94       12.95     44.86 o 
 -10   1   1      441.05      411.45     55.35 o 
  -9   1   1      389.00      377.57     49.13 o 
  -8   1   1      123.37      135.15     36.37 o 
  -7   1   1     1332.02     1359.65     44.56 o 
  -6   1   1      960.10      937.38     27.75 o 
  -5   1   1      581.34      541.84     20.87 o 
  -4   1   1     9396.02     9898.65    178.71 o 
  -3   1   1     2708.26     2785.91     50.99 o 
  -2   1   1     3370.65     3465.94    173.80 o 
  -1   1   1    11972.59    11639.27    967.86 o 
   0   1   1     2631.42     3161.03    286.51 o 
   1   1   1     4556.97     4921.39    141.99 o 
   2   1   1    12322.33    12222.38    533.22 o 
   3   1   1     3757.70     3536.02    218.73 o 
   4   1   1     4868.22     4459.01    244.59 o 
   5   1   1     3625.85     3342.15    195.35 o 
   6   1   1      278.28      357.89     22.39 o 
   7   1   1      736.75      705.88     42.42 o 
   8   1   1     1131.59     1165.36     90.42 o 
   9   1   1       41.54       26.77     23.69 o 
  10   1   1      282.94      258.99     44.53 o 
  11   1   1      235.77      216.84     47.80 o 
  12   1   1       15.37       33.87     45.43 o 
 -12   2   1        3.89      -52.71     62.07 o 
 -11   2   1       45.40       10.22     45.74 o 
 -10   2   1        5.36      -11.45     38.97 o 
  -9   2   1       68.53       15.85     37.16 o 
  -8   2   1       82.66       42.40     25.92 o 
  -7   2   1       22.33       38.51     21.91 o 
  -6   2   1        5.69       -2.04     13.13 o 
  -5   2   1      570.02      534.47     20.67 o 
  -4   2   1      539.79      607.17     17.51 o 
  -3   2   1       56.66       59.85      6.96 o 
  -2   2   1     4611.31     4933.07    242.38 o 
  -1   2   1      431.67      401.71     16.11 o 
   0   2   1     2113.13     3964.77    864.45 o 
   1   2   1     1177.65     1211.50     23.37 o 
   2   2   1     2374.83     2401.70     87.36 o 
   3   2   1      189.17      177.00     12.29 o 
   4   2   1     1498.86     1404.36     91.31 o 
   5   2   1        5.93        3.00     11.22 o 
   6   2   1       13.17        0.66     13.72 o 
   7   2   1      108.78      104.49     19.48 o 
   8   2   1       23.10        5.06     19.70 o 
   9   2   1      166.58      114.73     30.50 o 
  10   2   1       45.96       29.43     29.06 o 
  11   2   1        0.59       -2.65     37.83 o 
  12   2   1        5.56       59.98     67.46 o 
 -11   3   1        6.45        0.75     45.95 o 
 -10   3   1      163.71      183.31     47.03 o 
  -9   3   1      113.40      170.15     50.67 o 
  -8   3   1      241.07      212.15     32.00 o 
  -7   3   1     2187.83     2147.93     82.18 o 
  -6   3   1     1623.41     1591.87     62.74 o 
  -5   3   1      550.38      549.53     21.13 o 
  -4   3   1     4099.35     4098.87    132.82 o 
  -3   3   1     1021.05      979.23     47.98 o 
  -2   3   1     1429.08     1391.51     76.41 o 
  -1   3   1    11126.60    10935.75    208.53 o 
   0   3   1     2589.28     2506.21    129.44 o 
   1   3   1     2196.05     2185.11     48.55 o 
   2   3   1     5078.96     4942.85    139.59 o 
   3   3   1      652.79      610.89     28.93 o 
   4   3   1     1558.82     1643.07     67.74 o 
   5   3   1     5584.24     5495.28    301.36 o 
   6   3   1      266.93      285.01     21.52 o 
   7   3   1     1267.98     1240.57     72.64 o 
   8   3   1      924.75      934.55     38.18 o 
   9   3   1       68.21       55.72     27.32 o 
  10   3   1       78.28       73.73     32.07 o 
  11   3   1      158.64      134.62     67.36 o 
 -11   4   1       19.83       21.03     46.83 o 
 -10   4   1        0.00       13.11     41.62 o 
  -9   4   1       75.10       77.49     38.60 o 
  -8   4   1     1192.99     1122.32     50.63 o 
  -7   4   1      626.06      612.21     42.47 o 
  -6   4   1      821.20      790.05     43.91 o 
  -5   4   1      877.11      862.72     30.01 o 
  -4   4   1        9.46        5.22      9.26 o 
  -3   4   1       15.56       29.15      7.95 o 
  -2   4   1     2562.21     2435.63    100.51 o 
  -1   4   1       12.33       10.45      8.52 o 
   0   4   1     4501.97     4321.23     75.79 o 
   1   4   1     2991.69     2873.31     37.60 o 
   2   4   1      352.09      390.37     17.16 o 
   3   4   1      484.37      410.44     16.48 o 
   4   4   1      472.09      486.57     20.97 o 
   5   4   1       19.75       17.25      9.54 o 
   6   4   1      395.09      370.10     23.98 o 
   7   4   1     3029.28     2956.27    162.06 o 
   8   4   1       46.95       17.09     21.04 o 
   9   4   1       96.29      103.69     30.48 o 
  10   4   1       33.30       55.79     40.26 o 
  11   4   1       25.59       42.32     58.43 o 
 -11   5   1        3.67       -5.63     46.61 o 
 -10   5   1      204.54      222.88     52.11 o 
  -9   5   1      306.79      278.21     38.72 o 
  -8   5   1      101.94      103.45     30.26 o 
  -7   5   1      817.29      843.09     45.06 o 
  -6   5   1      232.80      291.26     28.33 o 
  -5   5   1      381.07      371.51     18.84 o 
  -4   5   1     1501.17     1455.72     40.15 o 
  -3   5   1     2829.79     2947.19     69.18 o 
  -2   5   1     2490.79     2504.84     85.10 o 
  -1   5   1     5420.11     5294.02     47.39 o 
   0   5   1     1232.94     1219.69     27.47 o 
   1   5   1     1060.46     1041.60     25.25 o 
   2   5   1    12811.30    12533.31    378.34 o 
   3   5   1        5.78       10.89      7.38 o 
   4   5   1      325.75      321.18     13.84 o 
   5   5   1     1241.47     1231.41     57.17 o 
   6   5   1        2.70       -2.80     14.99 o 
   7   5   1      392.61      415.30     28.84 o 
   8   5   1      465.52      473.30     49.12 o 
   9   5   1       10.45      -17.25     35.62 o 
  10   5   1      289.24      253.13     51.39 o 
  11   5   1       34.01        8.06     43.28 o 
 -11   6   1       56.68       72.31     68.23 o 
 -10   6   1        0.18      -31.75     41.62 o 
  -9   6   1      255.37      234.76     38.17 o 
  -8   6   1       16.15       14.89     28.61 o 
  -7   6   1     1437.24     1434.67     44.01 o 
  -6   6   1     1451.04     1432.56     40.95 o 
  -5   6   1      834.14      849.36     30.92 o 
  -4   6   1       60.64       73.41     12.20 o 
  -3   6   1     9706.25     9927.41    149.02 o 
  -2   6   1      629.27      533.66     24.74 o 
  -1   6   1        6.25        9.87      9.20 o 
   0   6   1     3320.22     3169.16     94.34 o 
   1   6   1     2645.83     2525.11     49.56 o 
   2   6   1     1495.50     1540.90     47.84 o 
   3   6   1     5226.36     5051.48    315.13 o 
   4   6   1     1754.93     1647.05     75.67 o 
   5   6   1       36.12       15.96     14.77 o 
   6   6   1     3066.02     3073.29    135.46 o 
   7   6   1      358.41      321.55     35.28 o 
   8   6   1       31.51        5.17     38.29 o 
   9   6   1      268.66      199.13     44.30 o 
  10   6   1      139.97      167.11     49.25 o 
  11   6   1       25.69       21.05     46.88 o 
 -11   7   1        1.25       -0.58     65.42 o 
 -10   7   1       55.63       29.31     62.41 o 
  -9   7   1       76.95      110.54     36.37 o 
  -8   7   1      167.21      195.87     35.39 o 
  -7   7   1      268.60      289.44     35.13 o 
  -6   7   1      228.65      249.09     24.71 o 
  -5   7   1       11.21        8.76     16.35 o 
  -4   7   1     1282.38     1352.17     47.47 o 
  -3   7   1      240.46      224.26     17.62 o 
  -2   7   1      151.39      213.69     16.68 o 
  -1   7   1     1194.10     1127.54     28.28 o 
   0   7   1      170.75      181.33     15.11 o 
   1   7   1     1437.09     1406.83     34.31 o 
   2   7   1       17.32       11.09      9.97 o 
   3   7   1      212.61      224.69     14.53 o 
   4   7   1     1065.57      974.29     75.82 o 
   5   7   1      755.15      768.89     38.19 o 
   6   7   1      187.20      166.51     26.79 o 
   7   7   1      264.49      269.45     32.47 o 
   8   7   1      252.38      297.86     60.91 o 
   9   7   1        1.38      -29.77     36.22 o 
  10   7   1       49.57       51.69     46.64 o 
  11   7   1       46.09       45.69     51.85 o 
 -10   8   1        0.98      -19.04     45.55 o 
  -9   8   1      226.56      267.22     51.73 o 
  -8   8   1      724.26      684.88     47.74 o 
  -7   8   1      163.08      140.47     32.54 o 
  -6   8   1     1021.09     1105.43     40.53 o 
  -5   8   1     1303.04     1367.42     40.78 o 
  -4   8   1       17.43        9.91     13.34 o 
  -3   8   1     1211.17     1235.63     33.94 o 
  -2   8   1     2419.83     2365.25     42.65 o 
  -1   8   1       76.69       80.72     14.42 o 
   0   8   1     1874.77     1903.83     57.29 o 
   1   8   1     1369.18     1278.52     55.35 o 
   2   8   1      210.50      211.07     16.69 o 
   3   8   1     2736.99     2375.74    155.46 o 
   4   8   1     1387.59     1356.33     63.90 o 
   5   8   1        1.94        5.87     20.19 o 
   6   8   1      736.43      813.94     48.43 o 
   7   8   1     1501.26     1356.76    103.03 o 
   8   8   1        9.00      -18.34     34.98 o 
   9   8   1      291.73      350.70     55.97 o 
  10   8   1      175.78      169.96     53.43 o 
 -10   9   1        0.29       -6.03     48.59 o 
  -9   9   1       97.31       95.52     47.69 o 
  -8   9   1       32.69       -5.56     37.83 o 
  -7   9   1        7.74       38.06     30.84 o 
  -6   9   1      114.78      158.77     32.15 o 
  -5   9   1       22.39       20.93     19.67 o 
  -4   9   1        7.47       16.56     15.40 o 
  -3   9   1       43.67       21.81     15.53 o 
  -2   9   1       99.65       84.45     16.77 o 
  -1   9   1      967.48      924.10     31.81 o 
   0   9   1      331.47      330.83     34.70 o 
   1   9   1      412.56      375.62     29.10 o 
   2   9   1      269.65      252.37     19.08 o 
   3   9   1        1.66        2.36     14.40 o 
   4   9   1       87.35      108.92     23.99 o 
   5   9   1        5.64       -2.07     21.86 o 
   6   9   1       75.70       63.95     26.84 o 
   7   9   1       88.59      108.52     38.92 o 
   8   9   1       14.64        2.66     39.84 o 
   9   9   1       65.43       80.34     47.30 o 
  10   9   1       42.18        4.62     46.41 o 
  -9  10   1       96.59      138.34     53.51 o 
  -8  10   1      327.20      295.36     54.19 o 
  -7  10   1        0.59        3.45     40.87 o 
  -6  10   1      104.33      132.72     33.13 o 
  -5  10   1     1190.15     1344.88     59.05 o 
  -4  10   1        1.61       13.27     18.71 o 
  -3  10   1     1182.03     1216.45     55.41 o 
  -2  10   1     2638.34     2619.54     66.08 o 
  -1  10   1      104.84      140.82     20.07 o 
   0  10   1     3539.44     3711.74    189.01 o 
   1  10   1     2946.59     2938.29    215.04 o 
   2  10   1        5.43        8.04     17.13 o 
   3  10   1     1008.01      990.74     97.17 o 
   4  10   1     1148.92     1170.59     55.42 o 
   5  10   1      197.56      203.52     30.75 o 
   6  10   1      434.08      551.17     42.88 o 
   7  10   1      333.83      354.12     52.46 o 
   8  10   1       58.41       58.30     42.90 o 
   9  10   1      193.11      256.82     66.44 o 
  -9  11   1        6.31        0.59     49.14 o 
  -8  11   1       52.19       30.30     44.24 o 
  -7  11   1        8.21      -24.23     39.94 o 
  -6  11   1      109.27      125.44     42.39 o 
  -5  11   1        1.04       -4.74     24.74 o 
  -4  11   1       55.28       43.61     22.14 o 
  -3  11   1       27.26       17.66     18.73 o 
  -2  11   1       26.32       17.14     18.29 o 
  -1  11   1      823.72      811.81     35.83 o 
   0  11   1      202.28      219.98     30.56 o 
   1  11   1      444.66      458.11     35.89 o 
   2  11   1        1.23       10.94     19.65 o 
   3  11   1        1.21      -23.25     21.64 o 
   4  11   1       72.07       32.77     26.10 o 
   5  11   1      105.29      106.85     30.28 o 
   6  11   1      140.02      126.68     44.55 o 
   7  11   1       20.25       23.91     41.28 o 
   8  11   1       39.18       61.54     44.75 o 
   9  11   1        1.09      -26.42     46.76 o 
  -8  12   1      205.08      244.81     59.57 o 
  -7  12   1       16.84       41.78     44.85 o 
  -6  12   1      490.34      437.38     58.66 o 
  -5  12   1      705.18      781.24     63.44 o 
  -4  12   1        7.67        4.33     26.24 o 
  -3  12   1      433.79      521.19     39.74 o 
  -2  12   1      815.87      953.34     41.83 o 
  -1  12   1        4.65       26.52     26.49 o 
   0  12   1      350.47      447.46     53.81 o 
   1  12   1      812.21      875.36     95.80 o 
   2  12   1      129.85      131.21     37.53 o 
   3  12   1      818.76      969.44     50.32 o 
   4  12   1      758.34      806.91     73.01 o 
   5  12   1       26.59       34.58     30.57 o 
   6  12   1      539.99      543.84     59.06 o 
   7  12   1      215.46      264.96     54.12 o 
   8  12   1        5.52       10.46     46.41 o 
  -7  13   1       30.78       30.35     48.23 o 
  -6  13   1       12.15        1.86     40.17 o 
  -5  13   1       81.20       87.62     44.59 o 
  -4  13   1      217.33      237.41     36.61 o 
  -3  13   1        7.30      -20.31     26.05 o 
  -2  13   1      126.81      118.55     31.72 o 
  -1  13   1       21.07      -15.96     27.48 o 
   0  13   1        0.85       -0.15     28.27 o 
   1  13   1       38.95       20.12     30.19 o 
   2  13   1       90.35       94.89     40.75 o 
   3  13   1      197.17      186.59     35.77 o 
   4  13   1       55.33       57.07     32.62 o 
   5  13   1      168.90      158.38     46.41 o 
   6  13   1       37.02       28.32     44.38 o 
   7  13   1        0.37      -22.90     44.64 o 
  -6  14   1       79.93      110.12     47.61 o 
  -5  14   1      138.48      218.99     50.79 o 
  -4  14   1       53.51       76.78     75.03 o 
  -3  14   1      473.19      524.12     59.65 o 
  -2  14   1      410.47      552.10     57.94 o 
  -1  14   1        5.34        3.01     31.75 o 
   0  14   1      621.16      889.85    126.12 o 
   1  14   1      410.32      432.65     55.37 o 
   2  14   1        2.52      -23.90     42.34 o 
   3  14   1      528.56      769.89     69.93 o 
   4  14   1      102.29      140.69     38.14 o 
   5  14   1       11.76       10.46     41.46 o 
   6  14   1      214.00      242.90     57.02 o 
  -5  15   1       75.16       87.94     82.40 o 
  -4  15   1      102.79      187.52     88.52 o 
  -3  15   1        7.16       -5.74     42.80 o 
  -2  15   1       57.57       91.70     47.91 o 
  -1  15   1      282.42      365.50     46.55 o 
   0  15   1       82.57      109.09     39.46 o 
   1  15   1       80.77      147.16     84.64 o 
   2  15   1      181.07      333.21     85.51 o 
   3  15   1       67.74      148.31     54.41 o 
   4  15   1        3.71       31.49     46.50 o 
   5  15   1      111.93      136.29     52.53 o 
  -4  16   1       37.97      113.46     91.33 o 
  -3  16   1       66.30      146.37     86.00 o 
  -2  16   1       56.82       72.79     50.90 o 
  -1  16   1       22.76      -21.46     38.58 o 
   0  16   1      174.85      287.10     62.23 o 
   1  16   1       39.27      162.55     92.55 o 
   2  16   1        7.63      -64.27     49.69 o 
   3  16   1      150.40      163.75     63.24 o 
   4  16   1        6.62      -11.26     82.11 o 
 -11   0   2       14.15       46.10     68.43 o 
 -10   0   2      678.42      616.63     90.56 o 
  -9   0   2       94.89       64.35     57.65 o 
  -8   0   2     1029.70     1145.32     91.43 o 
  -7   0   2      522.10      465.70     62.41 o 
  -6   0   2      597.90      532.96     57.07 o 
  -5   0   2      750.14      771.69     31.69 o 
  -4   0   2     1216.43     1177.58     32.45 o 
  -3   0   2     1215.50     1176.70     40.43 o 
  -2   0   2     5793.28     5963.15    186.11 o 
  -1   0   2    36184.63    41156.24   1283.49 o 
   1   0   2    12662.53    12845.62     89.31 o 
   2   0   2     1551.61     1766.54    167.10 o 
   3   0   2     4284.63     4416.45    174.22 o 
   4   0   2       53.52       59.38     16.10 o 
   5   0   2     1010.72      873.08    158.99 o 
   6   0   2      787.94      696.15     94.25 o 
   7   0   2     2075.66     1758.46    268.81 o 
   8   0   2      137.90      114.76     30.52 o 
   9   0   2     1013.03      890.46    172.48 o 
  10   0   2      106.77      155.23     40.76 o 
  11   0   2        2.61      -28.92     45.91 o 
 -11   1   2        3.60       -9.65     45.64 o 
 -10   1   2       10.10       -4.80     41.94 o 
  -9   1   2       12.56       53.75     39.60 o 
  -8   1   2        1.39      -22.42     31.97 o 
  -7   1   2        6.87       32.61     29.35 o 
  -6   1   2      164.07      197.63     22.59 o 
  -5   1   2     1308.17     1339.59     25.58 o 
  -4   1   2      452.82      458.06     15.48 o 
  -3   1   2       26.22       39.44      7.43 o 
  -2   1   2      258.24      257.20     12.16 o 
  -1   1   2    11852.25    13695.65    340.13 o 
   0   1   2      118.16      144.73     11.69 o 
   1   1   2      657.39      670.38     20.95 o 
   2   1   2       25.04       34.12      6.86 o 
   3   1   2      546.72      531.57     15.69 o 
   4   1   2       65.44       55.72     11.38 o 
   5   1   2        7.90       20.94     12.13 o 
   6   1   2       19.62        8.04     13.92 o 
   7   1   2       18.42       -1.20     16.38 o 
   8   1   2       45.93       50.34     21.25 o 
   9   1   2      118.96      101.03     25.58 o 
  10   1   2       15.92       -7.41     25.20 o 
  11   1   2       15.22      -44.07     48.92 o 
 -11   2   2      213.95      175.42     55.69 o 
 -10   2   2       25.35      -21.54     41.72 o 
  -9   2   2      161.66      112.01     42.03 o 
  -8   2   2      835.50      762.50     56.48 o 
  -7   2   2      392.85      364.04     41.82 o 
  -6   2   2      451.63      455.25     30.71 o 
  -5   2   2     4773.81     4828.86     66.19 o 
  -4   2   2     2398.67     2389.90     45.65 o 
  -3   2   2     1476.58     1470.35     52.29 o 
  -2   2   2     7154.09     7384.27    211.99 o 
  -1   2   2      241.63      362.42     30.86 o 
   0   2   2      372.78      474.80     18.10 o 
   1   2   2     4451.38     4542.26     49.87 o 
   2   2   2      880.45      917.17     22.92 o 
   3   2   2     2618.35     2613.85     76.45 o 
   4   2   2    10343.71     9046.47    825.70 o 
   5   2   2      304.87      266.25     22.41 o 
   6   2   2     1306.50     1219.46    127.66 o 
   7   2   2     1859.32     1697.21    168.77 o 
   8   2   2       91.93       74.31     21.54 o 
   9   2   2      230.08      253.90     29.03 o 
  10   2   2      349.54      296.86     54.79 o 
  11   2   2       17.00       37.42     43.10 o 
 -11   3   2        1.70      -18.56     46.95 o 
 -10   3   2      129.67       90.52     53.82 o 
  -9   3   2       86.20       84.56     41.21 o 
  -8   3   2       92.96       37.46     34.93 o 
  -7   3   2      392.01      375.36     32.79 o 
  -6   3   2      592.30      600.00     34.93 o 
  -5   3   2      105.42      104.28     20.69 o 
  -4   3   2      604.99      646.04     28.97 o 
  -3   3   2      198.78      226.86     23.40 o 
  -2   3   2      855.52      886.31     37.99 o 
  -1   3   2       21.23       26.41      9.09 o 
   0   3   2      334.13      662.75    268.71 o 
   1   3   2      182.62      207.95     15.79 o 
   2   3   2     1222.42     1223.21     27.02 o 
   3   3   2      290.85      288.73     17.44 o 
   4   3   2        5.71        5.57      8.81 o 
   5   3   2     1046.70      898.10    112.01 o 
   6   3   2      404.86      401.82     31.45 o 
   7   3   2      163.67      155.60     21.28 o 
   8   3   2      340.93      330.80     34.69 o 
   9   3   2      234.91      219.78     37.50 o 
  10   3   2        5.58       12.61     36.50 o 
  11   3   2       60.22       30.32     45.05 o 
 -11   4   2      111.19      104.93     52.12 o 
 -10   4   2       59.33       68.07     47.34 o 
  -9   4   2       77.57       -2.90     39.17 o 
  -8   4   2      411.40      406.04     49.50 o 
  -7   4   2      620.10      617.98     40.59 o 
  -6   4   2       95.96      100.32     23.89 o 
  -5   4   2     2318.19     2367.63     53.50 o 
  -4   4   2      112.27      122.36     20.60 o 
  -3   4   2     1142.00     1166.45     37.92 o 
  -2   4   2     6806.96     6687.16    166.91 o 
  -1   4   2      447.11      461.14     20.41 o 
   0   4   2      604.71      951.09    192.04 o 
   1   4   2    12038.81    11864.52    130.85 o 
   2   4   2      760.79      747.24     24.05 o 
   3   4   2     1361.68     1349.81     35.18 o 
   4   4   2     2853.55     2468.76    219.90 o 
   5   4   2       49.25       37.24     13.73 o 
   6   4   2      826.77      714.82     77.69 o 
   7   4   2      280.15      274.11     35.76 o 
   8   4   2       25.66       25.76     26.58 o 
   9   4   2      156.14      173.02     34.38 o 
  10   4   2      274.34      280.06     76.58 o 
  11   4   2        0.08       11.32     43.72 o 
 -11   5   2        0.38       20.46     51.98 o 
 -10   5   2       77.26       79.12     48.86 o 
  -9   5   2       41.64       46.46     40.38 o 
  -8   5   2      156.59      129.23     33.26 o 
  -7   5   2       77.70       97.34     28.31 o 
  -6   5   2      598.47      608.24     37.69 o 
  -5   5   2        0.02       -2.72     18.97 o 
  -4   5   2     2523.42     2722.09     52.91 o 
  -3   5   2     2370.65     2312.79     84.14 o 
  -2   5   2      920.64      940.53     27.11 o 
  -1   5   2     2018.20     1989.33     56.77 o 
   0   5   2     1908.30     2652.78    339.37 o 
   1   5   2      100.81      114.17     19.90 o 
   2   5   2     2342.26     2368.81     41.10 o 
   3   5   2     3793.61     3657.79     85.01 o 
   4   5   2        0.11       -5.87     12.79 o 
   5   5   2     1211.41     1085.11     84.23 o 
   6   5   2      219.17      194.93     26.99 o 
   7   5   2      271.32      249.68     31.93 o 
   8   5   2       36.57       51.26     29.32 o 
   9   5   2      106.01      101.46     40.07 o 
  10   5   2        4.16      -11.88     39.78 o 
  11   5   2       52.79       87.09     49.10 o 
 -11   6   2       52.71       36.81     51.99 o 
 -10   6   2       12.76        8.12     46.30 o 
  -9   6   2       79.39       41.36     41.80 o 
  -8   6   2      308.83      289.71     38.23 o 
  -7   6   2      115.05      101.96     24.14 o 
  -6   6   2        6.94       22.13     19.85 o 
  -5   6   2     1276.24     1299.17     39.76 o 
  -4   6   2      653.34      597.71     28.64 o 
  -3   6   2      113.02      102.45     14.15 o 
  -2   6   2     1368.87     1202.08     55.46 o 
  -1   6   2       84.34       70.33     14.84 o 
   0   6   2      600.04      619.58     50.38 o 
   1   6   2      807.30      748.72     31.46 o 
   2   6   2      115.53       97.01     15.27 o 
   3   6   2      252.26      192.35     19.00 o 
   4   6   2     1769.16     1610.41     75.62 o 
   5   6   2       21.78       10.87     19.74 o 
   6   6   2      881.11      846.19     99.38 o 
   7   6   2      813.79      851.52     99.13 o 
   8   6   2        3.92       11.69     28.40 o 
   9   6   2       27.16       46.85     40.67 o 
  10   6   2       59.79       63.42     45.24 o 
  11   6   2        2.20       -5.17     46.80 o 
 -10   7   2       40.36       16.64     47.77 o 
  -9   7   2      299.14      216.49     50.15 o 
  -8   7   2       18.74       -2.75     24.23 o 
  -7   7   2     1398.33     1444.15     48.70 o 
  -6   7   2      572.59      597.74     34.87 o 
  -5   7   2        2.99       -7.35     17.95 o 
  -4   7   2      338.20      368.39     25.70 o 
  -3   7   2     1579.64     1418.36    140.68 o 
  -2   7   2        8.82       -0.15     12.64 o 
  -1   7   2     2296.97     2127.13     73.93 o 
   0   7   2     3122.41     2966.78     41.26 o 
   1   7   2       71.56       63.87     17.28 o 
   2   7   2     1957.24     1875.28     42.06 o 
   3   7   2      809.66      714.76     29.88 o 
   4   7   2      160.30      177.29     21.08 o 
   5   7   2      776.50      689.07     43.96 o 
   6   7   2     1765.00     1654.67    140.22 o 
   7   7   2        1.85        1.65     22.39 o 
   8   7   2      571.79      576.98     45.42 o 
   9   7   2      261.42      236.59     51.95 o 
  10   7   2       31.99       20.58     42.91 o 
 -10   8   2      115.43       65.19     51.96 o 
  -9   8   2        0.98       13.13     36.66 o 
  -8   8   2       13.99       19.84     33.65 o 
  -7   8   2       70.39       66.66     25.84 o 
  -6   8   2        5.63       11.36     20.82 o 
  -5   8   2       21.05       46.04     21.22 o 
  -4   8   2      299.15      286.07     25.16 o 
  -3   8   2      132.41      153.18     19.31 o 
  -2   8   2      576.03      580.29     26.58 o 
  -1   8   2      463.26      425.48     22.69 o 
   0   8   2      430.26      434.88     21.69 o 
   1   8   2      663.36      595.37     33.89 o 
   2   8   2       70.82       54.87     16.50 o 
   3   8   2      813.83      742.98     33.11 o 
   4   8   2      108.74      110.47     21.19 o 
   5   8   2       43.67       36.07     23.33 o 
   6   8   2        3.10       12.65     25.70 o 
   7   8   2       18.07       42.25     27.97 o 
   8   8   2        0.58       -8.74     36.91 o 
   9   8   2      245.59      285.59     53.07 o 
  10   8   2       16.72       39.77     48.08 o 
  -9   9   2      150.92      148.95     43.39 o 
  -8   9   2        0.26      -22.06     34.24 o 
  -7   9   2       69.03       92.44     27.41 o 
  -6   9   2      782.31      817.65     41.38 o 
  -5   9   2       19.07       19.39     22.00 o 
  -4   9   2     1199.02     1224.84     41.15 o 
  -3   9   2     1551.23     1597.79     50.35 o 
  -2   9   2        2.38       -6.07     15.08 o 
  -1   9   2     1945.90     1823.76     94.04 o 
   0   9   2     2208.61     2020.32     92.19 o 
   1   9   2      159.04      142.77     25.14 o 
   2   9   2     2179.70     2097.54     96.39 o 
   3   9   2     1114.54     1065.52     51.64 o 
   4   9   2        8.30       20.25     19.05 o 
   5   9   2     1121.93     1083.61     50.35 o 
   6   9   2      247.46      230.81     33.67 o 
   7   9   2        6.26       -7.76     28.94 o 
   8   9   2      410.11      392.84     61.73 o 
   9   9   2      118.64      191.43     52.85 o 
  -9  10   2        3.30       -4.60     49.83 o 
  -8  10   2        1.39      -26.75     35.11 o 
  -7  10   2       58.67       46.16     33.72 o 
  -6  10   2        0.25      -18.65     23.65 o 
  -5  10   2        3.77       -1.56     22.24 o 
  -4  10   2       26.63       39.06     22.04 o 
  -3  10   2        0.81      -26.34     20.89 o 
  -2  10   2       51.93       51.48     19.04 o 
  -1  10   2      349.56      300.24     30.80 o 
   0  10   2      417.60      406.15     38.33 o 
   1  10   2       68.83       51.23     23.91 o 
   2  10   2        1.16       -2.11     21.51 o 
   3  10   2       66.96       87.26     21.90 o 
   4  10   2       22.95       10.14     24.26 o 
   5  10   2       21.07       13.79     25.55 o 
   6  10   2      204.71      160.93     32.53 o 
   7  10   2        2.25       13.58     31.42 o 
   8  10   2       25.07       17.89     40.96 o 
   9  10   2       40.92       37.64     48.29 o 
  -8  11   2        1.95       -0.14     46.03 o 
  -7  11   2      329.61      326.20     44.13 o 
  -6  11   2      164.92      215.04     31.58 o 
  -5  11   2       95.51       60.51     25.56 o 
  -4  11   2      931.69     1036.69     50.29 o 
  -3  11   2      553.77      603.49     41.37 o 
  -2  11   2       58.28       31.83     30.57 o 
  -1  11   2     1850.94     1827.35    150.23 o 
   0  11   2      601.64      602.84     40.77 o 
   1  11   2        0.28       -2.92     24.05 o 
   2  11   2     1137.64     1175.94    136.13 o 
   3  11   2      799.82      785.01     40.05 o 
   4  11   2      107.93       93.35     29.23 o 
   5  11   2      575.24      638.44     46.01 o 
   6  11   2      298.57      331.79     40.07 o 
   7  11   2        4.90       27.29     40.27 o 
   8  11   2      386.39      477.29     64.42 o 
  -8  12   2        1.39        8.59     47.77 o 
  -7  12   2        4.43        8.22     45.41 o 
  -6  12   2       37.05       22.31     40.15 o 
  -5  12   2        3.11      -11.77     25.91 o 
  -4  12   2       11.05       11.50     34.08 o 
  -3  12   2       90.53       70.30     59.21 o 
  -2  12   2        8.96       13.68     33.37 o 
  -1  12   2      518.69      467.31     39.89 o 
   0  12   2      598.00      546.24     42.07 o 
   1  12   2       38.50       12.54     31.71 o 
   2  12   2      109.99       92.19     37.26 o 
   3  12   2       34.87       18.61     29.12 o 
   4  12   2        2.00       15.15     29.17 o 
   5  12   2      165.28      170.79     36.81 o 
   6  12   2        1.92       10.87     32.67 o 
   7  12   2       20.53        8.54     45.99 o 
   8  12   2       43.10       42.34     47.79 o 
  -7  13   2       83.68      136.01     54.52 o 
  -6  13   2      447.59      499.55     59.68 o 
  -5  13   2        3.81      -23.55     36.22 o 
  -4  13   2      212.54      339.26     52.14 o 
  -3  13   2      444.31      456.29     55.15 o 
  -2  13   2       61.77       58.13     39.10 o 
  -1  13   2      226.03      260.39     43.44 o 
   0  13   2      492.12      543.06     53.05 o 
   1  13   2        0.20        7.51     35.42 o 
   2  13   2      487.79      594.18     98.92 o 
   3  13   2      328.28      374.08     43.46 o 
   4  13   2        6.75       33.36     31.68 o 
   5  13   2      632.39      675.36     52.85 o 
   6  13   2      113.39      130.23     49.74 o 
   7  13   2       69.84       46.97     48.88 o 
  -6  14   2       63.21       39.02     82.11 o 
  -5  14   2       66.68       79.88     70.66 o 
  -4  14   2        1.19      -21.06     38.16 o 
  -3  14   2       23.06       21.14     41.54 o 
  -2  14   2      110.96       92.50     43.98 o 
  -1  14   2        0.65        5.98     39.96 o 
   0  14   2        1.67       35.10     38.22 o 
   1  14   2      148.21      145.88     37.88 o 
   2  14   2       40.33       50.41     36.72 o 
   3  14   2        1.01        4.56     43.14 o 
   4  14   2      147.70      147.77     51.82 o 
   5  14   2       45.53       73.50     37.80 o 
   6  14   2        9.67       -7.66     43.74 o 
  -5  15   2       15.03      -32.90     78.72 o 
  -4  15   2      123.06      169.20     53.41 o 
  -3  15   2      226.76      280.82     56.70 o 
  -2  15   2        7.33       13.14     44.60 o 
  -1  15   2      144.76      156.09     51.63 o 
   0  15   2      179.06      231.31     42.51 o 
   1  15   2        3.05       34.04     36.20 o 
   2  15   2      279.38      363.28     57.46 o 
   3  15   2      129.12      109.95     52.59 o 
   4  15   2       42.38       30.33     49.95 o 
   5  15   2       96.45      100.94     86.77 o 
  -3  16   2       72.49       78.61     52.91 o 
  -2  16   2      152.43      184.05     58.05 o 
  -1  16   2        1.19      -28.70     45.31 o 
   0  16   2        1.07      -12.40     46.13 o 
   1  16   2      257.57      339.51     50.00 o 
   2  16   2       50.17       35.03     54.08 o 
   3  16   2       38.49       30.60     56.23 o 
 -11   1   3       41.41       29.34     51.54 o 
 -10   1   3       24.69      -19.64     44.23 o 
  -9   1   3      373.42      346.71     53.74 o 
  -8   1   3      152.42      102.40     39.72 o 
  -7   1   3       67.40       81.53     34.21 o 
  -6   1   3     1326.64     1203.00     57.68 o 
  -5   1   3      548.02      554.02     30.05 o 
  -4   1   3      879.39      874.14     22.07 o 
  -3   1   3     4891.07     4727.10    146.60 o 
  -2   1   3      937.23      927.59     23.49 o 
  -1   1   3     1603.29     1620.72     41.41 o 
   0   1   3     6212.94     6276.45     77.11 o 
   1   1   3      393.42      423.71     22.16 o 
   2   1   3     1347.30     1417.19     44.61 o 
   3   1   3     6733.67     7108.03    131.18 o 
   4   1   3       73.60       74.40      9.46 o 
   5   1   3      777.72      659.54     50.04 o 
   6   1   3     1325.49     1165.01    124.70 o 
   7   1   3       41.04       38.75     17.95 o 
   8   1   3      425.59      436.06     66.77 o 
   9   1   3      436.08      397.06     73.53 o 
  10   1   3        8.19       -5.59     31.47 o 
  11   1   3       75.90      104.40     54.38 o 
 -11   2   3       22.15       21.70     51.06 o 
 -10   2   3       61.09       31.79     45.77 o 
  -9   2   3        0.01       -8.45     39.88 o 
  -8   2   3       11.88      -24.53     35.61 o 
  -7   2   3        2.24       29.94     31.20 o 
  -6   2   3       38.98       38.84     28.72 o 
  -5   2   3      407.79      429.34     30.64 o 
  -4   2   3       15.42       11.36     15.78 o 
  -3   2   3      106.90      102.01     11.70 o 
  -2   2   3      625.07      656.36     26.00 o 
  -1   2   3      967.79     1081.12     77.45 o 
   0   2   3       57.83       88.42     11.80 o 
   1   2   3     1577.38     1572.10     36.40 o 
   2   2   3       30.79        9.01      9.06 o 
   3   2   3       15.07       30.74     11.68 o 
   4   2   3      221.74      213.53     14.79 o 
   5   2   3       31.36       20.00     12.96 o 
   6   2   3       69.09       36.63     15.84 o 
   7   2   3       78.92       84.20     24.83 o 
   8   2   3       38.27       18.20     26.11 o 
   9   2   3       37.56       12.53     28.35 o 
  10   2   3       40.62       32.67     34.88 o 
  11   2   3       18.15       59.42     44.58 o 
 -11   3   3       25.20       17.74     51.31 o 
 -10   3   3       13.45       11.49     45.67 o 
  -9   3   3      284.65      257.41     51.75 o 
  -8   3   3       65.39       70.35     39.57 o 
  -7   3   3      212.86      199.99     40.55 o 
  -6   3   3     1530.36     1509.38     71.99 o 
  -5   3   3      730.18      776.82     37.18 o 
  -4   3   3      399.62      397.22     27.09 o 
  -3   3   3     1619.02     1568.48     40.88 o 
  -2   3   3      764.55      725.06     24.12 o 
  -1   3   3     1771.03     2006.23    144.47 o 
   0   3   3     4006.19     4228.92    350.04 o 
   1   3   3      560.79      544.05     29.44 o 
   2   3   3      939.51      973.60     37.40 o 
   3   3   3     1781.62     1801.84     41.92 o 
   4   3   3      536.58      546.35     26.77 o 
   5   3   3     1765.31     1682.76    101.83 o 
   6   3   3     2382.63     2165.67    255.60 o 
   7   3   3       11.08       18.82     22.51 o 
   8   3   3      187.36      183.20     46.18 o 
   9   3   3      193.26      247.13     38.14 o 
  10   3   3        6.55        3.07     33.37 o 
  11   3   3       96.84      130.64     50.18 o 
 -11   4   3        2.06      -29.03     49.36 o 
 -10   4   3        6.11      -13.47     58.72 o 
  -9   4   3        8.37       16.20     41.78 o 
  -8   4   3      913.74      842.12     88.81 o 
  -7   4   3       72.08       66.21     36.72 o 
  -6   4   3        6.91       16.29     23.79 o 
  -5   4   3      389.90      394.82     31.08 o 
  -4   4   3      123.50       97.89     21.65 o 
  -3   4   3      307.47      353.62     15.79 o 
  -2   4   3     1026.93      996.90     41.94 o 
  -1   4   3      880.54     1137.45    162.46 o 
   0   4   3        6.86       10.04     10.34 o 
   1   4   3      927.14      886.83     32.99 o 
   2   4   3      443.26      422.13     26.82 o 
   3   4   3       66.43       57.10     14.92 o 
   4   4   3      698.11      713.65     40.39 o 
   5   4   3      285.50      277.86     23.12 o 
   6   4   3      203.14      198.31     27.93 o 
   7   4   3     1180.79     1033.07    125.65 o 
   8   4   3      170.02      166.20     34.03 o 
   9   4   3        0.86      -26.18     29.87 o 
  10   4   3       58.45       52.87     37.56 o 
  11   4   3        6.21       -9.91     43.36 o 
 -10   5   3        1.88       14.11     47.88 o 
  -9   5   3       13.72       -6.06     41.28 o 
  -8   5   3      797.31      732.28     62.93 o 
  -7   5   3      106.57      100.55     39.81 o 
  -6   5   3      324.53      392.83     35.97 o 
  -5   5   3      101.02       82.15     24.88 o 
  -4   5   3      391.61      421.58     26.67 o 
  -3   5   3     2445.20     2597.02     73.33 o 
  -2   5   3      384.59      355.88     20.93 o 
  -1   5   3      587.69      600.23     36.64 o 
   0   5   3     1923.55     3982.18    467.85 o 
   1   5   3     1899.22     1918.40     56.35 o 
   2   5   3     4240.16     4410.07     69.01 o 
   3   5   3      878.78      829.59     30.77 o 
   4   5   3      157.78      167.52     20.23 o 
   5   5   3      585.65      604.35     47.11 o 
   6   5   3       24.62       23.92     23.14 o 
   7   5   3       41.92       27.73     26.17 o 
   8   5   3      443.98      404.32     60.16 o 
   9   5   3      217.70      231.22     38.90 o 
  10   5   3        8.43      -39.17     37.77 o 
 -10   6   3       78.19       64.87     51.20 o 
  -9   6   3       11.54       22.25     43.97 o 
  -8   6   3      105.92       61.95     41.56 o 
  -7   6   3     1008.79     1001.90     44.08 o 
  -6   6   3       22.92       30.68     22.53 o 
  -5   6   3      432.60      431.14     30.23 o 
  -4   6   3     2318.53     2389.30     50.92 o 
  -3   6   3     1349.73     1394.22     45.47 o 
  -2   6   3     1080.22     1046.27     35.35 o 
  -1   6   3     1161.04     1589.62    172.35 o 
   0   6   3        1.86       -2.32     11.37 o 
   1   6   3     1344.83     1365.90     45.98 o 
   2   6   3     2913.86     2788.31     59.22 o 
   3   6   3        3.93        6.22     15.02 o 
   4   6   3      905.50      924.53     38.55 o 
   5   6   3     1150.69     1062.04     85.49 o 
   6   6   3     1012.50      972.91    109.80 o 
   7   6   3        9.63      -16.97     26.05 o 
   8   6   3      138.78      148.01     35.22 o 
   9   6   3        5.23        8.65     34.17 o 
  10   6   3       52.21       49.26     45.55 o 
 -10   7   3        2.30       23.06     51.30 o 
  -9   7   3      207.19      164.93     41.21 o 
  -8   7   3       40.52        8.55     30.56 o 
  -7   7   3        6.71       -0.54     24.66 o 
  -6   7   3      218.38      246.39     29.37 o 
  -5   7   3      253.51      236.22     27.05 o 
  -4   7   3       12.90        7.08     18.07 o 
  -3   7   3      231.98      214.56     26.61 o 
  -2   7   3      433.44      426.89     24.36 o 
  -1   7   3      168.53      210.06     22.20 o 
   0   7   3      652.07      676.36     61.54 o 
   1   7   3      309.20      338.87     28.52 o 
   2   7   3        4.75       -8.18     18.03 o 
   3   7   3      753.57      714.49     33.59 o 
   4   7   3        0.16       15.23     17.25 o 
   5   7   3      120.67      150.05     24.19 o 
   6   7   3      962.19      976.08     81.11 o 
   7   7   3        0.69       -3.20     27.30 o 
   8   7   3       93.29      118.20     35.79 o 
   9   7   3       42.49       88.30     36.86 o 
  10   7   3        3.46       40.25     47.40 o 
  -9   8   3        0.21       22.84     51.26 o 
  -8   8   3      516.40      448.17     46.71 o 
  -7   8   3      124.99      148.91     30.68 o 
  -6   8   3        6.77        5.10     23.64 o 
  -5   8   3      722.28      751.01     39.29 o 
  -4   8   3      621.38      641.80     35.12 o 
  -3   8   3       65.50       60.06     23.06 o 
  -2   8   3      762.26      808.61     33.61 o 
  -1   8   3      920.99      896.94     49.51 o 
   0   8   3        6.16       11.18     19.73 o 
   1   8   3     1113.35     1037.71     43.40 o 
   2   8   3      865.28      805.49     50.76 o 
   3   8   3      154.89      139.50     27.24 o 
   4   8   3     1233.31     1162.02     43.23 o 
   5   8   3      646.11      603.72     36.26 o 
   6   8   3       38.65       23.81     26.50 o 
   7   8   3      726.56      656.00     47.87 o 
   8   8   3      240.12      266.35     40.28 o 
   9   8   3        0.95      -11.49     42.66 o 
  -9   9   3        4.14       -3.25     48.57 o 
  -8   9   3       47.89       25.77     30.40 o 
  -7   9   3       36.36       16.59     27.25 o 
  -6   9   3       29.67       60.68     26.51 o 
  -5   9   3       13.34       24.15     23.73 o 
  -4   9   3        0.22        3.83     21.53 o 
  -3   9   3      107.86      128.53     27.98 o 
  -2   9   3        9.59        4.53     28.10 o 
  -1   9   3      155.62      154.35     26.23 o 
   0   9   3      669.04      619.68     38.39 o 
   1   9   3       14.10        5.95     21.37 o 
   2   9   3       46.94       43.50     23.02 o 
   3   9   3       73.30       88.69     26.81 o 
   4   9   3      118.61      104.54     24.31 o 
   5   9   3       27.37       37.16     23.39 o 
   6   9   3        3.23      -13.50     26.72 o 
   7   9   3       30.64       19.88     30.34 o 
   8   9   3       57.97       63.86     35.01 o 
   9   9   3        0.10       -8.65     41.54 o 
  -8  10   3      118.34      159.97     44.48 o 
  -7  10   3       75.41       68.13     31.82 o 
  -6  10   3       85.01       83.38     29.22 o 
  -5  10   3      323.32      386.28     34.79 o 
  -4  10   3      443.50      496.57     40.92 o 
  -3  10   3        6.51      -12.54     31.31 o 
  -2  10   3     2100.07     2244.61     97.79 o 
  -1  10   3     1348.44     1297.70    106.68 o 
   0  10   3      166.39      216.87     36.86 o 
   1  10   3     1331.61     1340.45    111.79 o 
   2  10   3      668.30      652.68     54.25 o 
   3  10   3        4.21       23.33     25.64 o 
   4  10   3      673.99      691.33     40.01 o 
   5  10   3      166.69      196.47     33.80 o 
   6  10   3       21.63       32.63     30.82 o 
   7  10   3      409.34      464.03     68.40 o 
   8  10   3       46.98       27.31     37.05 o 
  -8  11   3       10.78        7.20     39.64 o 
  -7  11   3       10.40       22.22     31.40 o 
  -6  11   3        9.34        0.26     28.49 o 
  -5  11   3       13.36       -0.93     31.13 o 
  -4  11   3        0.21       -4.54     35.70 o 
  -3  11   3        8.00       -7.20     32.74 o 
  -2  11   3      106.40      101.37     49.06 o 
  -1  11   3      166.13      145.31     32.94 o 
   0  11   3      471.45      421.53     38.22 o 
   1  11   3        8.64       11.33     31.52 o 
   2  11   3        5.02       29.96     27.83 o 
   3  11   3       18.43       15.80     28.45 o 
   4  11   3        1.03      -11.62     28.08 o 
   5  11   3      172.21      160.51     35.63 o 
   6  11   3       10.91       26.34     32.51 o 
   7  11   3       48.53       36.88     36.28 o 
   8  11   3        0.39       32.34     47.13 o 
  -7  12   3      244.08      234.47     47.27 o 
  -6  12   3        4.72       -4.84     35.27 o 
  -5  12   3      449.77      492.89     47.40 o 
  -4  12   3      189.87      182.09     46.29 o 
  -3  12   3        0.04       -8.16     36.94 o 
  -2  12   3      118.32      190.72     45.94 o 
  -1  12   3      235.94      293.32     49.00 o 
   0  12   3       45.92       13.61     32.20 o 
   1  12   3      761.10      767.91     56.65 o 
   2  12   3      262.78      298.56     47.94 o 
   3  12   3       42.26       44.94     32.10 o 
   4  12   3      660.83      666.09     51.40 o 
   5  12   3      195.47      242.21     41.57 o 
   6  12   3       17.40       26.25     36.22 o 
   7  12   3      173.67      193.32     43.60 o 
  -6  13   3       60.00       36.83     39.73 o 
  -5  13   3        0.14       -1.40     36.39 o 
  -4  13   3       29.72       14.52     41.31 o 
  -3  13   3       86.78       68.90     44.54 o 
  -2  13   3       19.84       62.84     42.74 o 
  -1  13   3       12.89      -14.18     39.01 o 
   0  13   3        3.52      -12.10     30.41 o 
   1  13   3       32.20       16.62     31.76 o 
   2  13   3        3.39      -20.30     30.00 o 
   3  13   3      248.84      230.95     41.00 o 
   4  13   3       27.59       64.36     37.07 o 
   5  13   3       12.09       -5.84     43.75 o 
   6  13   3       42.56       40.65     39.92 o 
  -5  14   3       23.92       29.05     40.48 o 
  -4  14   3      230.30      228.01     54.63 o 
  -3  14   3        1.38       17.04     44.94 o 
  -2  14   3      393.27      452.46     60.03 o 
  -1  14   3      209.97      287.19     55.84 o 
   0  14   3       25.37        7.42     40.93 o 
   1  14   3      219.93      270.06     53.57 o 
   2  14   3      213.89      229.05     42.51 o 
   3  14   3       23.70       38.16     36.54 o 
   4  14   3      135.08      196.90     55.66 o 
   5  14   3       66.35       60.95     52.78 o 
  -3  15   3       63.47       63.15     51.37 o 
  -2  15   3       13.11       19.56     46.03 o 
  -1  15   3       36.96       52.96     46.91 o 
   0  15   3      180.60      178.15     55.75 o 
   1  15   3       27.96       19.39     37.30 o 
   2  15   3       19.30       22.72     39.28 o 
   3  15   3       82.75      136.58     44.85 o 
 -10   0   4      230.59      140.93     79.98 o 
  -9   0   4       55.42       41.35     66.10 o 
  -8   0   4       53.53       33.68     57.56 o 
  -7   0   4      374.78      434.35     71.24 o 
  -6   0   4      266.45      228.00     57.27 o 
  -5   0   4      155.59      194.22     50.96 o 
  -4   0   4     1033.92     1200.84     78.23 o 
  -3   0   4      184.61      174.78     29.60 o 
  -2   0   4      215.95      200.25     25.64 o 
  -1   0   4    17001.82    17816.65    642.40 o 
   0   0   4        8.84       48.82     27.47 o 
   1   0   4     1512.91     1497.16     48.84 o 
   2   0   4     3452.57     3469.69     68.61 o 
   3   0   4      176.45      161.90     24.08 o 
   4   0   4       14.55       26.30     38.15 o 
   5   0   4      909.14      914.17     55.08 o 
   6   0   4      114.19       93.83     28.18 o 
   7   0   4      424.42      513.74     73.09 o 
   8   0   4      519.29      580.81     80.75 o 
   9   0   4       17.11       -1.65     59.40 o 
  10   0   4      120.27      158.21     82.70 o 
 -10   1   4       12.42       24.15     49.11 o 
  -9   1   4        4.64      -12.68     42.58 o 
  -8   1   4        0.26      -17.29     38.22 o 
  -7   1   4        9.03       22.29     35.11 o 
  -6   1   4      376.12      339.07     44.44 o 
  -5   1   4      302.52      321.61     40.37 o 
  -4   1   4        3.45       -1.54     17.81 o 
  -3   1   4      111.41      108.29     16.13 o 
  -2   1   4     1665.10     1750.77     50.64 o 
  -1   1   4     3208.85     3301.23    128.27 o 
   0   1   4       39.77       44.43     13.64 o 
   1   1   4      167.18      194.44     21.69 o 
   2   1   4      148.27      153.69     16.36 o 
   3   1   4       16.37       25.56     12.82 o 
   4   1   4        1.62       -4.46     16.72 o 
   5   1   4        1.89      -10.55     14.30 o 
   6   1   4       11.10      -10.58     19.62 o 
   7   1   4        5.00        9.51     23.11 o 
   8   1   4      101.91      107.09     30.57 o 
   9   1   4       64.25       38.84     46.03 o 
  10   1   4        3.71      -17.07     51.19 o 
 -10   2   4       87.98       82.60     52.06 o 
  -9   2   4       25.96      -10.32     45.22 o 
  -8   2   4      116.88      108.90     44.81 o 
  -7   2   4      553.81      451.25     51.85 o 
  -6   2   4       99.94      102.92     35.61 o 
  -5   2   4      220.09      256.52     38.22 o 
  -4   2   4     1911.00     1731.34     67.63 o 
  -3   2   4      760.48      732.16     40.48 o 
  -2   2   4      780.25      774.86     37.67 o 
  -1   2   4      132.67      153.37     17.00 o 
   0   2   4      446.01      476.27     29.58 o 
   1   2   4      711.96      699.38     32.29 o 
   2   2   4     1934.98     1929.31     37.72 o 
   3   2   4      629.41      626.92     33.34 o 
   4   2   4     1953.19     1932.03     52.73 o 
   5   2   4     1484.07     1492.90     71.49 o 
   6   2   4      156.71      144.78     26.82 o 
   7   2   4      459.40      459.28     54.79 o 
   8   2   4      473.05      451.70     71.98 o 
   9   2   4       11.21       17.61     30.73 o 
  10   2   4       74.76       70.50     52.84 o 
 -10   3   4       28.28        6.61     49.78 o 
  -9   3   4       82.65       33.37     46.21 o 
  -8   3   4       11.93       -0.42     40.35 o 
  -7   3   4        4.08      -37.99     40.13 o 
  -6   3   4      351.42      325.51     45.19 o 
  -5   3   4      131.89      170.03     39.65 o 
  -4   3   4       31.57       19.89     20.93 o 
  -3   3   4        3.88       -0.51     18.48 o 
  -2   3   4      192.63      207.37     18.55 o 
  -1   3   4      161.59      199.78     18.74 o 
   0   3   4      103.70       93.23     16.22 o 
   1   3   4      139.39      167.82     17.33 o 
   2   3   4      128.80      133.44     20.63 o 
   3   3   4      435.17      491.46     32.19 o 
   4   3   4      345.05      392.55     31.13 o 
   5   3   4       21.67       33.41     17.89 o 
   6   3   4      112.88      118.11     27.42 o 
   7   3   4      330.09      316.81     50.01 o 
   8   3   4        1.04       -3.17     28.62 o 
   9   3   4       52.80       87.35     33.82 o 
  10   3   4       69.17       42.71     35.28 o 
 -10   4   4        5.06       -9.63     50.92 o 
  -9   4   4      198.82      127.79     52.26 o 
  -8   4   4        6.45       17.84     42.22 o 
  -7   4   4      336.37      296.65     48.96 o 
  -6   4   4      220.02      192.85     53.29 o 
  -5   4   4      420.64      396.57     33.40 o 
  -4   4   4      839.71      797.73     39.61 o 
  -3   4   4       48.42       50.09     18.62 o 
  -2   4   4      912.10     1007.71     55.02 o 
  -1   4   4     1443.11     1373.52     97.28 o 
   0   4   4     1129.85     1328.54    150.55 o 
   1   4   4     1228.31     1230.27     45.93 o 
   2   4   4     2183.84     2235.06     54.59 o 
   3   4   4      101.02      111.96     23.10 o 
   4   4   4      562.46      616.73     38.46 o 
   5   4   4      516.36      556.11     31.55 o 
   6   4   4       90.89       91.33     27.68 o 
   7   4   4       92.57       89.21     28.94 o 
   8   4   4       67.01       79.53     33.02 o 
   9   4   4        4.17      -27.25     30.52 o 
  10   4   4       95.03      142.06     40.48 o 
 -10   5   4        1.66       -7.87     50.08 o 
  -9   5   4        1.14       -5.78     44.89 o 
  -8   5   4      119.35      106.78     46.29 o 
  -7   5   4       19.86       36.04     39.62 o 
  -6   5   4      168.38      179.00     41.79 o 
  -5   5   4      304.10      282.33     29.28 o 
  -4   5   4       36.06       13.36     20.15 o 
  -3   5   4     1542.39     1491.96     42.41 o 
  -2   5   4      273.27      285.13     28.22 o 
  -1   5   4       11.13       25.43     36.59 o 
   0   5   4     1054.86     1133.84    186.60 o 
   1   5   4      884.85      838.51     38.37 o 
   2   5   4        5.79       -9.01     18.99 o 
   3   5   4      811.44      776.09     39.43 o 
   4   5   4      548.78      561.19     38.33 o 
   5   5   4       24.34       19.58     19.31 o 
   6   5   4      244.08      251.16     34.18 o 
   7   5   4        4.72      -10.94     26.80 o 
   8   5   4        1.38        4.09     29.49 o 
   9   5   4       88.56       73.10     37.10 o 
  10   5   4       27.25       36.00     38.47 o 
  -9   6   4        1.43       14.91     48.07 o 
  -8   6   4       91.40       73.74     36.97 o 
  -7   6   4       84.39      112.74     34.80 o 
  -6   6   4      177.10      153.03     28.94 o 
  -5   6   4        7.36       10.34     23.22 o 
  -4   6   4      352.11      348.43     29.66 o 
  -3   6   4      210.63      205.09     27.93 o 
  -2   6   4      236.51      238.81     27.73 o 
  -1   6   4      535.85      677.78     50.99 o 
   0   6   4        1.42        9.56     19.28 o 
   1   6   4      137.07      145.86     25.08 o 
   2   6   4      166.43      172.33     26.29 o 
   3   6   4       85.61       89.23     25.43 o 
   4   6   4      338.42      343.72     34.17 o 
   5   6   4      753.71      769.73     40.43 o 
   6   6   4        6.68        8.73     25.97 o 
   7   6   4      334.79      315.46     40.91 o 
   8   6   4       63.59       70.97     34.58 o 
   9   6   4        2.27      -16.22     33.24 o 
  -9   7   4      143.88      105.09     41.81 o 
  -8   7   4      163.53      142.65     39.85 o 
  -7   7   4       59.29       78.99     35.66 o 
  -6   7   4      348.52      323.52     33.82 o 
  -5   7   4      143.83      132.39     27.99 o 
  -4   7   4       51.50       36.58     22.67 o 
  -3   7   4      432.93      421.86     33.78 o 
  -2   7   4      475.09      441.91     44.09 o 
  -1   7   4        0.20       20.09     43.19 o 
   0   7   4     1050.82     2034.56    388.26 o 
   1   7   4      607.20      631.28     40.61 o 
   2   7   4       13.68       -4.72     22.49 o 
   3   7   4      778.85      756.50     43.53 o 
   4   7   4      205.73      201.15     32.32 o 
   5   7   4        0.27       -7.67     21.00 o 
   6   7   4      741.87      674.50     47.73 o 
   7   7   4      312.35      327.98     41.48 o 
   8   7   4        0.96       26.08     33.66 o 
   9   7   4      165.53      173.90     48.12 o 
  -9   8   4       24.11        0.07     38.27 o 
  -8   8   4       19.45       18.54     36.08 o 
  -7   8   4       26.61       20.34     33.82 o 
  -6   8   4        0.70       11.04     25.88 o 
  -5   8   4        0.66        1.17     24.11 o 
  -4   8   4      166.73      159.32     27.77 o 
  -3   8   4       67.44       47.13     35.00 o 
  -2   8   4       25.61       25.23     32.02 o 
  -1   8   4      298.55      323.31     58.72 o 
   0   8   4        7.62       10.71     23.36 o 
   1   8   4      201.63      231.74     30.91 o 
   2   8   4      359.50      358.39     34.64 o 
   3   8   4       11.13        6.99     25.38 o 
   4   8   4      156.87      178.53     33.41 o 
   5   8   4       28.05       13.96     22.92 o 
   6   8   4        4.77        9.26     28.70 o 
   7   8   4       24.90       28.89     32.47 o 
   8   8   4       49.43       23.65     34.76 o 
   9   8   4       23.41       15.66     36.83 o 
  -8   9   4       24.90        3.60     37.41 o 
  -7   9   4       34.53       23.16     30.19 o 
  -6   9   4      242.95      241.32     35.06 o 
  -5   9   4      242.08      214.79     31.94 o 
  -4   9   4        7.79       13.75     30.57 o 
  -3   9   4      622.98      680.83     58.06 o 
  -2   9   4      571.28      595.85     53.20 o 
  -1   9   4        3.88        3.84     32.99 o 
   0   9   4     1307.42     1379.79     78.28 o 
   1   9   4      404.67      354.92     43.57 o 
   2   9   4       81.23       74.58     29.19 o 
   3   9   4      516.57      520.83     42.61 o 
   4   9   4      402.60      389.00     40.23 o 
   5   9   4        7.13       32.63     30.50 o 
   6   9   4      185.26      181.02     38.04 o 
   7   9   4      146.28      132.85     38.24 o 
   8   9   4       35.21        2.48     36.17 o 
  -8  10   4        0.25       11.27     39.22 o 
  -7  10   4        2.48      -12.10     30.91 o 
  -6  10   4       20.55      -10.82     34.04 o 
  -5  10   4        0.04       19.53     33.81 o 
  -4  10   4        0.14      -23.26     31.84 o 
  -3  10   4        0.61        5.53     37.55 o 
  -2  10   4       47.52       56.30     38.48 o 
  -1  10   4      160.84      198.18     43.60 o 
   0  10   4       66.75       67.07     28.12 o 
   1  10   4        0.83       26.84     28.41 o 
   2  10   4        1.09        0.03     27.02 o 
   3  10   4       68.53       62.31     31.32 o 
   4  10   4        7.57        3.49     30.55 o 
   5  10   4       83.36       80.34     34.38 o 
   6  10   4       36.90       43.50     33.89 o 
   7  10   4       27.55       41.16     37.00 o 
   8  10   4        0.00      -11.76     36.89 o 
  -7  11   4       16.97        6.80     39.22 o 
  -6  11   4       28.53       51.74     38.80 o 
  -5  11   4      347.23      364.54     47.00 o 
  -4  11   4       23.00       43.34     40.88 o 
  -3  11   4      123.96      145.32     47.58 o 
  -2  11   4      814.08      919.29     69.07 o 
  -1  11   4      219.73      177.45     46.64 o 
   0  11   4      169.22      229.45     65.90 o 
   1  11   4      445.83      489.75     74.51 o 
   2  11   4       22.16       44.36     30.38 o 
   3  11   4      469.22      494.55     45.67 o 
   4  11   4      180.49      199.82     39.80 o 
   5  11   4       35.45       54.09     35.43 o 
   6  11   4      175.29      205.15     56.50 o 
   7  11   4      127.00      111.37     40.83 o 
  -6  12   4        0.02      -37.89     37.27 o 
  -5  12   4        7.59        4.59     36.84 o 
  -4  12   4       18.83       -7.58     48.68 o 
  -3  12   4        0.77       -9.99     41.48 o 
  -2  12   4       24.02       44.13     44.52 o 
  -1  12   4      324.88      276.14     51.68 o 
   0  12   4       89.94      107.47     49.94 o 
   1  12   4       14.96       36.54     31.46 o 
   2  12   4       47.78       44.85     33.33 o 
   3  12   4        2.06      -11.26     30.38 o 
   4  12   4       50.38       19.62     33.52 o 
   5  12   4       42.12       53.46     38.36 o 
   6  12   4       37.41       24.48     50.65 o 
  -5  13   4       48.47       69.23     41.67 o 
  -4  13   4        3.98      -14.34     46.07 o 
  -3  13   4      249.14      236.87     56.84 o 
  -2  13   4       10.20       49.18     46.96 o 
  -1  13   4       20.13       -0.19     43.38 o 
   0  13   4      259.85      326.02     56.46 o 
   1  13   4      150.32      185.00     68.23 o 
   2  13   4        1.86       14.89     33.79 o 
   3  13   4      216.87      254.14     43.54 o 
   4  13   4      142.05      123.21     42.11 o 
   5  13   4       64.76       67.70     52.77 o 
  -4  14   4       10.90       -1.81     47.52 o 
  -3  14   4        5.19      -40.58     44.75 o 
  -2  14   4       28.79       19.08     49.34 o 
  -1  14   4        7.99       -3.36     46.62 o 
   0  14   4       41.21       14.95     47.45 o 
   1  14   4        9.18       30.27     46.41 o 
   2  14   4       29.30       55.77     38.38 o 
   3  14   4       55.70       46.90     39.58 o 
   4  14   4       21.47       -1.44     37.49 o 
  -1  15   4        0.04       28.66     49.84 o 
   0  15   4      100.39      165.49     58.15 o 
   1  15   4       62.37      115.14     55.97 o 
  -9   1   5       17.27       -4.53     48.59 o 
  -8   1   5       86.38       42.98     47.34 o 
  -7   1   5       81.17       94.69     44.54 o 
  -6   1   5       97.21      106.89     42.17 o 
  -5   1   5      488.98      523.33     51.10 o 
  -4   1   5      202.92      178.84     37.62 o 
  -3   1   5      440.25      438.65     32.90 o 
  -2   1   5     1204.98     1170.28     35.77 o 
  -1   1   5      173.23      209.82     21.43 o 
   0   1   5      768.48      754.73     31.15 o 
   1   1   5      950.43      932.15     33.37 o 
   2   1   5      286.23      334.29     23.74 o 
   3   1   5      916.63      922.47     44.59 o 
   4   1   5      554.22      571.34     51.33 o 
   5   1   5       50.13       59.52     37.17 o 
   6   1   5      223.93      247.73     46.57 o 
   7   1   5      267.37      356.23     53.96 o 
   8   1   5        0.51      -37.23     43.60 o 
   9   1   5       95.29       64.47     87.40 o 
  -9   2   5        2.41       36.15     50.23 o 
  -8   2   5        0.68      -25.28     42.86 o 
  -7   2   5        3.09      -12.40     39.39 o 
  -6   2   5       32.19       10.41     38.46 o 
  -5   2   5       29.11       34.49     35.95 o 
  -4   2   5       41.70       40.21     31.86 o 
  -3   2   5      127.12      123.37     25.92 o 
  -2   2   5       24.83        5.13     16.56 o 
  -1   2   5      302.69      335.04     27.02 o 
   0   2   5       81.09       75.57     17.96 o 
   1   2   5      121.08      125.81     20.04 o 
   2   2   5       96.64       81.10     22.74 o 
   3   2   5       24.98       25.33     22.14 o 
   4   2   5        5.54        2.31     30.94 o 
   5   2   5        1.56      -15.41     34.75 o 
   6   2   5       58.66       32.98     37.84 o 
   7   2   5        1.90       -7.33     27.34 o 
   8   2   5       63.47       57.70     47.50 o 
   9   2   5        0.89        0.30     47.51 o 
  -9   3   5       79.93       70.26     51.75 o 
  -8   3   5       92.47      119.15     49.53 o 
  -7   3   5       59.23       14.46     43.38 o 
  -6   3   5       66.74       39.88     39.71 o 
  -5   3   5      440.24      405.51     48.48 o 
  -4   3   5       75.56       74.80     33.18 o 
  -3   3   5      102.88      109.47     26.04 o 
  -2   3   5      715.99      725.65     44.57 o 
  -1   3   5      102.49      120.61     20.18 o 
   0   3   5      361.83      365.60     30.75 o 
   1   3   5      771.54      794.34     40.71 o 
   2   3   5       38.86       47.66     22.98 o 
   3   3   5      165.91      166.97     27.85 o 
   4   3   5      970.13      998.84     47.61 o 
   5   3   5       42.90       48.84     38.26 o 
   6   3   5      668.08      693.41     99.10 o 
   7   3   5      170.49      217.02     35.94 o 
   8   3   5       15.25        0.08     30.82 o 
   9   3   5       32.80       26.04     52.52 o 
  -9   4   5       52.55       48.95     54.00 o 
  -8   4   5       98.15       53.66     48.79 o 
  -7   4   5       85.33       44.42     43.64 o 
  -6   4   5       74.94       66.08     42.96 o 
  -5   4   5        3.58      -13.26     35.21 o 
  -4   4   5        2.75      -17.51     24.91 o 
  -3   4   5      305.66      306.91     28.47 o 
  -2   4   5       30.13       27.18     23.51 o 
  -1   4   5      254.73      250.62     28.41 o 
   0   4   5      137.93      152.04     25.68 o 
   1   4   5       17.35       10.67     22.51 o 
   2   4   5      253.72      236.83     28.82 o 
   3   4   5      120.56      113.80     25.98 o 
   4   4   5       47.67       66.24     26.69 o 
   5   4   5      120.65      182.06     44.91 o 
   6   4   5      429.00      509.67     76.63 o 
   7   4   5       14.31       19.28     30.07 o 
   8   4   5       47.30       60.23     35.48 o 
   9   4   5       34.76       46.83     37.53 o 
  -9   5   5      151.00       89.41     57.00 o 
  -8   5   5      322.83      296.83     57.84 o 
  -7   5   5        5.77      -18.36     44.15 o 
  -6   5   5       26.70       30.00     32.46 o 
  -5   5   5      266.29      278.98     38.41 o 
  -4   5   5       15.27       23.06     23.81 o 
  -3   5   5      226.84      241.27     28.08 o 
  -2   5   5      439.69      457.28     45.25 o 
  -1   5   5       75.68       81.82     46.88 o 
   0   5   5       56.51       49.60     25.29 o 
   1   5   5     1905.90     1905.25     58.26 o 
   2   5   5       41.49       20.22     25.01 o 
   3   5   5      187.92      191.69     30.88 o 
   4   5   5      370.12      432.58     38.67 o 
   5   5   5      125.46      113.44     31.70 o 
   6   5   5       22.01       -3.83     40.14 o 
   7   5   5      179.58      185.40     38.41 o 
   8   5   5        6.41        7.04     33.53 o 
   9   5   5      104.38      142.86     40.68 o 
  -8   6   5      159.37      104.26     42.42 o 
  -7   6   5      164.27      160.23     41.10 o 
  -6   6   5       53.80       31.00     34.54 o 
  -5   6   5        5.27       14.84     26.36 o 
  -4   6   5     1085.79     1035.20     45.51 o 
  -3   6   5       13.11       14.59     26.91 o 
  -2   6   5        7.22       16.84     31.67 o 
  -1   6   5      316.99      283.68     42.58 o 
   0   6   5      594.87      668.06     54.34 o 
   1   6   5       24.69       47.11     25.51 o 
   2   6   5      501.14      490.71     39.22 o 
   3   6   5      360.60      398.64     38.14 o 
   4   6   5        0.22        8.81     26.85 o 
   5   6   5      510.90      564.39     44.76 o 
   6   6   5       56.19       40.25     45.58 o 
   7   6   5        2.48       13.86     31.83 o 
   8   6   5       60.68       49.16     35.51 o 
  -8   7   5       12.12      -20.71     37.04 o 
  -7   7   5       16.03       17.33     37.80 o 
  -6   7   5        6.18       -9.90     34.11 o 
  -5   7   5       45.87       27.97     27.91 o 
  -4   7   5       86.62       61.63     31.90 o 
  -3   7   5        1.69      -13.11     32.48 o 
  -2   7   5      201.13      187.55     42.95 o 
  -1   7   5       21.50       14.30     34.88 o 
   0   7   5      260.61      344.08     41.43 o 
   1   7   5       17.26       29.90     26.94 o 
   2   7   5       35.52       38.78     27.86 o 
   3   7   5      153.42      142.14     31.17 o 
   4   7   5       58.61       52.05     30.79 o 
   5   7   5      169.70      176.90     36.77 o 
   6   7   5      345.07      357.21     38.56 o 
   7   7   5       46.89       68.52     36.96 o 
   8   7   5        0.71      -30.14     34.82 o 
  -8   8   5       49.75       14.94     39.11 o 
  -7   8   5       55.53       79.03     40.32 o 
  -6   8   5      105.55      115.80     47.16 o 
  -5   8   5        8.53       -0.96     32.71 o 
  -4   8   5       96.00       98.91     34.76 o 
  -3   8   5      321.15      310.36     49.60 o 
  -2   8   5        0.16       36.53     42.37 o 
  -1   8   5      183.05      186.65     62.22 o 
   0   8   5      161.23      271.52    156.95 o 
   1   8   5        1.97        2.57     26.63 o 
   2   8   5      481.16      528.00     43.53 o 
   3   8   5      236.02      252.13     36.74 o 
   4   8   5       30.70       62.21     32.48 o 
   5   8   5      240.82      222.97     39.12 o 
   6   8   5      306.41      316.21     44.81 o 
   7   8   5       11.13       13.93     45.46 o 
   8   8   5       88.51      112.32     41.88 o 
  -7   9   5       35.46       -5.50     47.35 o 
  -6   9   5        0.10      -12.67     43.46 o 
  -5   9   5        4.52       14.49     36.16 o 
  -4   9   5        7.35       -0.58     33.95 o 
  -3   9   5       43.60       29.09     41.88 o 
  -2   9   5       66.13       93.99     43.39 o 
  -1   9   5        2.73       -3.80     38.19 o 
   0   9   5       92.82      178.35     43.31 o 
   1   9   5       50.21       98.76     32.04 o 
   2   9   5        6.90       28.19     29.97 o 
   3   9   5       57.49       55.64     32.91 o 
   4   9   5       10.78       28.82     32.70 o 
   5   9   5       41.43       38.17     34.42 o 
   6   9   5        5.59       20.28     36.15 o 
   7   9   5        0.10      -58.12     45.31 o 
  -6  10   5       96.99      116.35     43.75 o 
  -5  10   5        3.84       20.18     38.81 o 
  -4  10   5      113.76      146.44     41.60 o 
  -3  10   5      380.01      334.33     56.43 o 
  -2  10   5       65.18       95.33     45.83 o 
  -1  10   5      928.98      960.57     71.82 o 
   0  10   5      131.07      214.95     49.68 o 
   1  10   5       14.25       78.46     33.28 o 
   2  10   5      180.60      234.69     39.25 o 
   3  10   5      125.21      148.95     38.40 o 
   4  10   5        5.99       15.91     33.13 o 
   5  10   5      122.80      121.03     39.45 o 
   6  10   5       75.09      111.23     42.30 o 
  -6  11   5        1.16        3.05     41.40 o 
  -5  11   5        0.47       -0.37     39.63 o 
  -4  11   5        0.47       13.72     37.86 o 
  -3  11   5        0.03        4.22     42.20 o 
  -2  11   5      106.43       95.80     48.59 o 
  -1  11   5        0.37      -13.67     41.87 o 
   0  11   5       83.27       97.37     46.86 o 
   1  11   5        1.28       32.10     41.90 o 
   2  11   5        2.00        2.29     33.05 o 
   3  11   5       12.56       43.05     35.70 o 
   4  11   5       37.28       30.43     36.76 o 
   5  11   5       40.02       -1.84     36.83 o 
   6  11   5        3.61        2.39     38.92 o 
  -4  12   5       82.55       86.55     43.91 o 
  -3  12   5       11.04       -7.34     48.42 o 
  -2  12   5       24.33      -14.06     46.21 o 
  -1  12   5        9.79       36.92     45.82 o 
   0  12   5      228.50      210.98     54.70 o 
   1  12   5       25.28       32.33     42.75 o 
   2  12   5      239.32      214.91     42.41 o 
   3  12   5      103.46      102.97     40.33 o 
   4  12   5       43.88       61.78     40.07 o 
  -3  13   5        8.60       19.52     52.03 o 
  -2  13   5        4.34       -7.18     48.61 o 
  -1  13   5        6.60       13.01     47.76 o 
   0  13   5        3.99       32.57     46.82 o 
   1  13   5        4.30       -1.83     45.91 o 
   2  13   5       51.18       59.20     49.60 o 
   3  13   5       30.27       -6.13     37.70 o 
  -8   0   6        4.53       14.27     69.88 o 
  -7   0   6        9.98       23.49     65.03 o 
  -6   0   6      275.16      194.41     71.15 o 
  -5   0   6       26.59       68.23     57.36 o 
  -4   0   6       76.46       53.09     52.51 o 
  -3   0   6      424.32      424.45     68.62 o 
  -2   0   6      264.49      281.48     58.14 o 
  -1   0   6     1640.02     1450.23     63.19 o 
   0   0   6      597.13      608.70     38.81 o 
   1   0   6       87.47      125.34     32.30 o 
   2   0   6      439.41      425.32     68.04 o 
   3   0   6       12.10       39.80     49.11 o 
   4   0   6       77.03       86.58     55.03 o 
   5   0   6       96.43       99.88     65.23 o 
   6   0   6      220.83      280.99     80.46 o 
   7   0   6        0.20       18.34     64.84 o 
   8   0   6       59.26       65.81     72.50 o 
  -8   1   6        0.52       21.92     50.51 o 
  -7   1   6       19.72       11.76     48.90 o 
  -6   1   6      124.05       93.93     46.08 o 
  -5   1   6        7.34        8.05     41.76 o 
  -4   1   6        7.12       -0.92     36.30 o 
  -3   1   6       39.69       20.26     33.80 o 
  -2   1   6     1477.58     1373.78     64.31 o 
  -1   1   6      201.81      164.70     21.64 o 
   0   1   6        0.22       -6.42     19.09 o 
   1   1   6        4.75      -10.70     18.78 o 
   2   1   6        0.11      -10.07     22.95 o 
   3   1   6       38.71       34.65     36.82 o 
   4   1   6        1.01        8.08     35.54 o 
   5   1   6        0.07       -5.22     39.55 o 
   6   1   6        0.32       12.85     43.66 o 
   7   1   6       24.83        1.50     46.60 o 
   8   1   6       45.97       28.72     53.60 o 
  -8   2   6        8.11      -11.79     48.59 o 
  -7   2   6      116.69       41.83     47.29 o 
  -6   2   6       50.54       87.82     45.60 o 
  -5   2   6       46.18        7.98     41.91 o 
  -4   2   6       37.83       32.87     37.80 o 
  -3   2   6      323.57      302.44     46.70 o 
  -2   2   6       27.48       31.94     22.89 o 
  -1   2   6        3.30       -4.72     21.49 o 
   0   2   6      293.70      295.21     31.72 o 
   1   2   6        9.09        2.85     23.19 o 
   2   2   6      157.25      158.34     29.48 o 
   3   2   6      828.62      800.23     63.41 o 
   4   2   6        0.38       -6.57     36.69 o 
   5   2   6      109.88      111.74     47.12 o 
   6   2   6      322.58      391.42     60.08 o 
   7   2   6       10.27       30.40     48.36 o 
   8   2   6      107.81      145.15     60.13 o 
  -8   3   6        4.76      -49.49     48.78 o 
  -7   3   6       17.94       18.53     65.81 o 
  -6   3   6        9.79       24.97     44.04 o 
  -5   3   6       49.10       15.79     40.49 o 
  -4   3   6        4.42       -0.88     37.48 o 
  -3   3   6        9.53        5.40     27.72 o 
  -2   3   6       10.17      -10.93     22.84 o 
  -1   3   6       60.26       17.44     31.75 o 
   0   3   6        0.65       16.90     24.71 o 
   1   3   6       49.22       56.08     26.71 o 
   2   3   6       60.60       68.06     28.14 o 
   3   3   6       14.01       30.89     26.50 o 
   4   3   6      118.40      144.55     44.32 o 
   5   3   6       57.00       58.44     45.19 o 
   6   3   6        0.36       15.22     44.85 o 
   7   3   6       57.49       85.19     54.32 o 
   8   3   6       22.93       34.22     55.46 o 
  -8   4   6       65.95       20.10     52.85 o 
  -7   4   6        3.97      -22.40     45.88 o 
  -6   4   6      155.41      113.23     47.84 o 
  -5   4   6        9.04      -13.45     32.21 o 
  -4   4   6      223.00      198.59     38.00 o 
  -3   4   6      156.59      117.64     33.21 o 
  -2   4   6        6.19       -0.86     28.10 o 
  -1   4   6       74.94       54.45     34.65 o 
   0   4   6      606.82      583.01     42.07 o 
   1   4   6       57.48       84.85     29.81 o 
   2   4   6      254.10      284.89     36.65 o 
   3   4   6      226.03      292.16     36.91 o 
   4   4   6        1.57      -18.20     38.79 o 
   5   4   6      208.04      241.45     53.70 o 
   6   4   6        4.58        5.83     47.67 o 
   7   4   6        0.01      -32.93     46.84 o 
   8   4   6       12.61      -10.92     52.88 o 
  -7   5   6       29.45       26.62     39.68 o 
  -6   5   6        1.17        7.42     37.81 o 
  -5   5   6      101.71       91.87     37.52 o 
  -4   5   6       90.59      100.16     45.19 o 
  -3   5   6       70.56       60.81     31.89 o 
  -2   5   6      118.21      124.99     40.16 o 
  -1   5   6      177.32      165.03     41.43 o 
   0   5   6       11.38       27.42     35.43 o 
   1   5   6      246.24      254.14     36.99 o 
   2   5   6      119.64      129.39     33.51 o 
   3   5   6        1.56       -4.59     27.39 o 
   4   5   6      114.58      111.27     33.02 o 
   5   5   6       18.35       17.64     43.88 o 
   6   5   6       11.48       13.19     47.58 o 
   7   5   6        3.54       25.66     53.33 o 
  -7   6   6        0.97      -10.05     40.54 o 
  -6   6   6       33.50       25.28     38.35 o 
  -5   6   6       47.55       50.96     48.34 o 
  -4   6   6        0.85       -9.40     40.40 o 
  -3   6   6      105.73       83.17     34.25 o 
  -2   6   6        5.82      -25.29     34.87 o 
  -1   6   6       90.40       64.22     39.63 o 
   0   6   6       41.52       60.37     37.06 o 
   1   6   6        1.21       11.63     28.30 o 
   2   6   6        9.68       36.01     31.55 o 
   3   6   6       84.25       68.09     32.25 o 
   4   6   6       19.42       19.95     27.59 o 
   5   6   6      160.15      188.12     53.70 o 
   6   6   6      153.47      129.87     56.79 o 
   7   6   6        5.58       44.90     55.87 o 
  -7   7   6       21.88       10.74     53.08 o 
  -6   7   6        6.99       -9.70     47.56 o 
  -5   7   6       14.45       20.39     45.01 o 
  -4   7   6       90.42       88.24     37.90 o 
  -3   7   6        1.57        5.23     32.49 o 
  -2   7   6      113.56      129.26     45.73 o 
  -1   7   6       97.84      142.37     45.62 o 
   0   7   6        0.47       30.41     59.45 o 
   1   7   6      127.61      131.06     34.98 o 
   2   7   6      136.42      120.85     36.08 o 
   3   7   6       17.14       14.79     32.20 o 
   4   7   6      147.91      161.31     38.55 o 
   5   7   6      108.95      155.48     40.29 o 
   6   7   6       15.96       25.50     51.12 o 
   7   7   6       67.55       89.31     45.55 o 
  -6   8   6        0.84       13.38     49.38 o 
  -5   8   6        3.62      -29.55     43.92 o 
  -4   8   6        6.54       -0.48     35.76 o 
  -3   8   6       57.15       44.20     37.54 o 
  -2   8   6       13.54       30.73     44.11 o 
  -1   8   6       34.04       16.16     42.31 o 
   0   8   6       35.49       30.14     41.75 o 
   1   8   6        0.07       31.63     40.87 o 
   2   8   6       70.77       87.57     35.70 o 
   3   8   6       39.84       29.08     33.34 o 
   4   8   6       45.29       36.21     34.61 o 
   5   8   6       18.74        8.14     35.54 o 
   6   8   6        6.80       46.54     51.11 o 
  -5   9   6       75.05       80.96     53.29 o 
  -4   9   6       72.80       59.13     40.88 o 
  -3   9   6        6.08       -6.17     46.02 o 
  -2   9   6       76.37       71.54     46.24 o 
  -1   9   6      271.14      341.93     94.15 o 
   0   9   6       76.97      129.46     48.17 o 
   1   9   6      194.69      175.15     65.32 o 
   2   9   6       53.10       30.65     35.71 o 
   3   9   6        9.36       -6.04     34.38 o 
   4   9   6       48.42       49.36     38.67 o 
   5   9   6       63.62       62.98     40.28 o 
  -4  10   6        1.12        4.31     41.67 o 
  -3  10   6        2.01       -6.68     48.73 o 
  -2  10   6       11.84       32.67     45.69 o 
  -1  10   6       17.40       34.05     46.15 o 
   0  10   6        1.55       30.65     47.02 o 
   1  10   6        0.03      -27.24     63.43 o 
   2  10   6       11.32       -3.78     41.80 o 
   3  10   6       19.15       21.61     36.33 o 
   4  10   6        8.34       -0.90     37.35 o 
  -3  11   6       31.51       -1.95     50.99 o 
  -2  11   6      366.05      340.56     61.60 o 
  -1  11   6        4.79       27.23     48.78 o 
   0  11   6        9.47       -9.92     47.82 o 
   1  11   6      120.38      103.83     52.72 o 
   2  11   6       45.87       70.39     50.13 o 
   3  11   6        5.45       13.61     37.90 o 
  -1  12   6       60.88       24.88     53.09 o 
   0  12   6        6.99      -49.44     48.48 o 
   1  12   6        6.92      -13.91     47.35 o 
  -7   1   7       29.12       40.79     53.08 o 
  -6   1   7        5.98       -4.59     49.04 o 
  -5   1   7       19.82       21.97     45.50 o 
  -4   1   7      138.72      137.55     46.74 o 
  -3   1   7       26.27       37.08     41.88 o 
  -2   1   7      105.97       79.08     33.30 o 
  -1   1   7      158.33      148.37     41.12 o 
   0   1   7        0.94      -10.14     20.31 o 
   1   1   7       57.00       47.57     29.26 o 
   2   1   7      241.89      283.36     50.61 o 
   3   1   7        0.12       -2.97     42.95 o 
   4   1   7       43.48       54.56     46.26 o 
   5   1   7       77.07      110.81     52.05 o 
   6   1   7        3.35       13.54     47.67 o 
  -6   2   7        5.94       10.56     49.89 o 
  -5   2   7        2.65       -1.55     47.85 o 
  -4   2   7        1.37      -17.87     40.95 o 
  -3   2   7        6.60       -0.72     39.17 o 
  -2   2   7       70.50       51.45     39.29 o 
  -1   2   7       13.71       16.07     29.95 o 
   0   2   7       38.46       25.35     36.46 o 
   1   2   7        0.18      -12.63     27.47 o 
   2   2   7       19.51       35.11     41.89 o 
   3   2   7        0.69       -7.56     42.79 o 
   4   2   7        4.71       -8.53     43.89 o 
   5   2   7       23.29       11.12     50.83 o 
   6   2   7       10.50       23.72     51.39 o 
  -6   3   7       12.50      -13.50     49.68 o 
  -5   3   7       11.56       45.16     50.33 o 
  -4   3   7       41.06       34.70     45.95 o 
  -3   3   7        2.59        6.32     42.56 o 
  -2   3   7       21.08       -7.36     38.90 o 
  -1   3   7      129.19      115.54     34.70 o 
   0   3   7       20.87      -22.34     34.95 o 
   1   3   7       53.96       46.48     27.15 o 
   2   3   7       71.18       92.59     33.75 o 
   3   3   7       21.81       50.37     46.15 o 
   4   3   7       87.86       23.05     49.16 o 
   5   3   7      202.92      244.14     60.04 o 
   6   3   7       17.53        2.66     54.36 o 
  -6   4   7       12.44       19.42     42.03 o 
  -5   4   7        0.26       40.97     50.94 o 
  -4   4   7       39.41       -9.56     46.27 o 
  -3   4   7       58.27       36.21     45.25 o 
  -2   4   7        6.03      -30.71     37.43 o 
  -1   4   7        8.51       12.47     38.13 o 
   0   4   7        1.49      -19.70     35.91 o 
   1   4   7       83.28       53.36     40.61 o 
   2   4   7        0.13       -5.49     27.48 o 
   3   4   7       56.84       31.42     44.57 o 
   4   4   7       14.43       15.50     48.83 o 
   5   4   7        1.12      -31.56     50.00 o 
   6   4   7       66.70       67.65     55.13 o 
  -6   5   7        5.92      -17.57     53.31 o 
  -5   5   7       55.94       66.99     51.82 o 
  -4   5   7       31.56       18.26     47.53 o 
  -3   5   7        2.50       53.09     45.28 o 
  -2   5   7       23.31       -2.14     33.17 o 
  -1   5   7       54.12       38.13     40.89 o 
   0   5   7       61.92      213.41    143.50 o 
   1   5   7      233.04      212.10     48.25 o 
   2   5   7       37.84       33.23     33.95 o 
   3   5   7        3.89      -14.61     45.31 o 
   4   5   7      119.90      138.22     55.96 o 
   5   5   7       56.46       38.50     51.28 o 
   6   5   7       41.71        4.68     56.20 o 
  -5   6   7       72.75       61.62     53.97 o 
  -4   6   7      127.13       92.25     50.49 o 
  -3   6   7        8.30        2.13     43.82 o 
  -2   6   7       28.47        6.49     35.34 o 
  -1   6   7       10.60        7.02     43.02 o 
   0   6   7      247.16      261.45     52.48 o 
   1   6   7       16.08       93.11     59.89 o 
   2   6   7        1.07       20.49     34.62 o 
   3   6   7       62.55       52.45     37.50 o 
   4   6   7       28.20      -10.53     48.91 o 
   5   6   7       33.81       52.57     42.65 o 
  -4   7   7       15.01       -5.41     50.62 o 
  -3   7   7       25.00       -4.20     46.45 o 
  -2   7   7        7.26       11.45     46.80 o 
  -1   7   7       30.00       20.63     45.45 o 
   0   7   7       25.36       -6.58     43.67 o 
   1   7   7        2.37       12.85     42.86 o 
   2   7   7       22.68        1.31     41.73 o 
   3   7   7        2.48      -12.38     36.61 o 
   4   7   7        2.79      -27.96     49.96 o 
  -4   8   7       10.90       -9.95     51.16 o 
  -3   8   7       48.33       49.17     42.77 o 
  -2   8   7       18.50       28.22     50.27 o 
  -1   8   7        0.20       21.03     48.02 o 
   0   8   7       11.46       51.38     48.52 o 
   1   8   7       51.42       43.05     45.50 o 
   2   8   7        4.56       15.60     45.49 o 
   3   8   7       92.39       91.04     49.92 o 
   4   8   7       43.03       40.55     41.55 o 
  -2   9   7       34.27       -3.99     51.93 o 
  -1   9   7        9.17       18.61     50.72 o 
   0   9   7        0.28      -10.26     48.28 o 
   1   9   7        3.19       -0.78     48.17 o 
   2   9   7        7.06       -7.48     45.22 o 
  -4   0   8       16.06       11.74     73.96 o 
  -2   0   8      138.40      113.85     64.35 o 
  -1   0   8       20.96       30.77     56.20 o 
   1   0   8       67.42       68.82     66.29 o 
   2   0   8       11.53      -33.78     65.90 o 
   3   0   8        7.95      -30.28     72.21 o 
   4   0   8       32.76       34.55     77.75 o 
  -4   1   8        0.02      -19.90     67.26 o 
  -3   1   8      146.60      162.70     51.86 o 
  -2   1   8      358.07      226.42     53.33 o 
  -1   1   8        4.30      -32.90     50.47 o 
   1   1   8        0.70      -49.70     65.13 o 
   2   1   8       17.79       52.10     49.17 o 
   3   1   8        2.54      -40.33     49.21 o 
   4   1   8        0.01       23.70     55.04 o 
  -4   2   8        7.35      -34.05     47.97 o 
  -3   2   8        0.88      -12.13     44.42 o 
  -2   2   8       16.89       21.59     45.34 o 
  -1   2   8       21.70       21.86     44.00 o 
   0   2   8       16.03       39.70     55.91 o 
   1   2   8       30.90       20.11     48.96 o 
   2   2   8       14.98       10.58     48.24 o 
   3   2   8      100.43       85.34     51.99 o 
   4   2   8       21.23       32.86     55.97 o 
  -3   3   8        0.32       -0.76     45.86 o 
  -2   3   8       27.52       15.58     45.29 o 
  -1   3   8        3.35       16.41     43.49 o 
   0   3   8        1.06       -3.40     35.54 o 
   1   3   8        2.04      -33.49     66.39 o 
   2   3   8       27.80       24.14     51.28 o 
   3   3   8        4.23        3.91     51.93 o 
  -3   4   8       19.27       -1.55     47.33 o 
  -2   4   8       16.23       -3.09     44.89 o 
  -1   4   8       11.45       26.58     44.73 o 
   0   4   8       35.12       23.09     45.18 o 
   1   4   8       52.47       79.14     47.64 o 
   2   4   8        0.03      -19.12     75.32 o 
   3   4   8       17.80       11.05     42.57 o 
  -2   5   8        0.08       -9.84     45.78 o 
  -1   5   8       36.23       12.85     47.75 o 
   0   5   8       19.97       28.22     46.07 o 
   1   5   8       11.83      -14.79     44.64 o 
   2   5   8       16.38       -9.32     75.03 o 
   0   6   8        1.89      -10.19     46.48 o 
                                                 
